# Supplementary material for: Ni-catalyzed arylation of alkynes with organoboronic acids and aldehydes to access stereodefined allylic alcohols
Source: Chem Sci. 2023 Jan 20;14(8):2040–5. doi: 10.1039/d2sc05894d (PMC9945163; doi:10.1039/d2sc05894d)
Supplement: SC-014-D2SC05894D-s002 [file SC-014-D2SC05894D-s002.cif]

# Electronic Supplementary Material (ESI) for Chemical Science.
# This journal is © The Royal Society of Chemistry 2023

####################################################################### 
# 
# This file contains crystal structure data downloaded from the 
# Cambridge Structural Database (CSD) hosted by the Cambridge 
# Crystallographic Data Centre (CCDC).
# 
# Full information about CCDC data access policies and citation 
# guidelines are available at http://www.ccdc.cam.ac.uk/access/V1 
# 
# Audit and citation data items may have been added by the CCDC. 
# Please retain this information to preserve the provenance of 
# this file and to allow appropriate attribution of the data. 
# 
#######################################################################

data_2j-danjing1_auto
_audit_block_doi                 10.5517/ccdc.csd.cc2d4w0g
_database_code_depnum_ccdc_archive 'CCDC 2209215'
loop_
_audit_author_name
_audit_author_address
'Sichen Tao'
;TJUT
China
;
_audit_update_record             
;
2022-09-24 deposited with the CCDC.	2023-01-20 downloaded from the CCDC.
;
_audit_creation_date             2022-07-19
_audit_creation_method           
;
Olex2 1.2
(compiled 2018.05.29 svn.r3508 for OlexSys, GUI svn.r5506)
;
_shelx_SHELXL_version_number     2018/3
_chemical_name_common            ?
_chemical_name_systematic        1
_chemical_formula_moiety         '2(C24 H30 O4)'
_chemical_formula_sum            'C48 H60 O8'
_chemical_formula_weight         764.96
_chemical_melting_point          ?
loop_
_atom_type_symbol
_atom_type_description
_atom_type_scat_dispersion_real
_atom_type_scat_dispersion_imag
_atom_type_scat_source
C C 0.0181 0.0091 'International Tables Vol C Tables 4.2.6.8 and 6.1.1.4'
H H 0.0000 0.0000 'International Tables Vol C Tables 4.2.6.8 and 6.1.1.4'
O O 0.0492 0.0322 'International Tables Vol C Tables 4.2.6.8 and 6.1.1.4'

_shelx_space_group_comment       
;
The symmetry employed for this shelxl refinement is uniquely defined
by the following loop, which should always be used as a source of
symmetry information in preference to the above space-group names.
They are only intended as comments.
;
_space_group_crystal_system      monoclinic
_space_group_IT_number           14
_space_group_name_H-M_alt        'P 1 21/n 1'
_space_group_name_Hall           '-P 2yn'
loop_
_space_group_symop_operation_xyz
'x, y, z'
'-x+1/2, y+1/2, -z+1/2'
'-x, -y, -z'
'x-1/2, -y-1/2, z-1/2'

_cell_length_a                   15.9821(4)
_cell_length_b                   14.8327(3)
_cell_length_c                   19.0411(4)
_cell_angle_alpha                90
_cell_angle_beta                 94.264(2)
_cell_angle_gamma                90
_cell_volume                     4501.34(17)
_cell_formula_units_Z            4
_cell_measurement_reflns_used    21069
_cell_measurement_temperature    293(2)
_cell_measurement_theta_max      67.9240
_cell_measurement_theta_min      2.3210
_shelx_estimated_absorpt_T_max   0.976
_shelx_estimated_absorpt_T_min   0.948
_exptl_absorpt_coefficient_mu    0.603
_exptl_absorpt_correction_T_max  1.00000
_exptl_absorpt_correction_T_min  0.15241
_exptl_absorpt_correction_type   multi-scan
_exptl_absorpt_process_details   
;
CrysAlisPro 1.171.41.89a (Rigaku Oxford Diffraction, 2020)
Empirical absorption correction using spherical harmonics,
implemented in SCALE3 ABSPACK scaling algorithm.
;
_exptl_absorpt_special_details   ?
_exptl_crystal_colour            'clear light colourless'
_exptl_crystal_colour_lustre     clear
_exptl_crystal_colour_modifier   light
_exptl_crystal_colour_primary    colourless
_exptl_crystal_density_diffrn    1.129
_exptl_crystal_density_meas      ?
_exptl_crystal_density_method    ?
_exptl_crystal_description       block
_exptl_crystal_F_000             1648
_exptl_crystal_size_max          0.09
_exptl_crystal_size_mid          0.05
_exptl_crystal_size_min          0.04
_exptl_transmission_factor_max   ?
_exptl_transmission_factor_min   ?
_diffrn_reflns_av_R_equivalents  0.0731
_diffrn_reflns_av_unetI/netI     0.0434
_diffrn_reflns_Laue_measured_fraction_full 0.999
_diffrn_reflns_Laue_measured_fraction_max 0.974
_diffrn_reflns_limit_h_max       14
_diffrn_reflns_limit_h_min       -19
_diffrn_reflns_limit_k_max       17
_diffrn_reflns_limit_k_min       -17
_diffrn_reflns_limit_l_max       22
_diffrn_reflns_limit_l_min       -22
_diffrn_reflns_number            47701
_diffrn_reflns_point_group_measured_fraction_full 0.999
_diffrn_reflns_point_group_measured_fraction_max 0.974
_diffrn_reflns_theta_full        67.684
_diffrn_reflns_theta_max         69.500
_diffrn_reflns_theta_min         3.485
_diffrn_ambient_temperature      293.15
_diffrn_detector                 'Hybrid Pixel Array Detector'
_diffrn_detector_area_resol_mean 10.0000
_diffrn_measured_fraction_theta_full 0.999
_diffrn_measured_fraction_theta_max 0.974
_diffrn_measurement_details      
;
List of Runs (angles in degrees, time in seconds):

  # Type    Start    End  Width  t~exp~   \w     \q     \k     \f   Frames
#--------------------------------------------------------------------------
  1  \w     26.00  72.00   0.50    0.50    --   42.30 -54.00 -60.00   92
  2  \w    -35.00  -6.00   0.50    0.50    --   42.30 -82.00  90.00   58
  3  \w    -47.00  22.00   0.50    0.50    --   42.30 -54.00 -60.00  138
  4  \w    100.00 126.00   0.50    0.50    --   42.30  54.00  90.00   52
  5  \w     21.00  70.00   0.50    0.50    --   42.30 -82.00  90.00   98
  6  \w    -47.00  21.00   0.50    0.50    --   42.30 -77.00-120.00  136
  7  \w      5.00  34.00   0.50    0.50    --   42.30 -77.00 120.00   58
  8  \w    -44.00  68.00   0.50    0.50    --   42.30 -54.00 150.00  224
  9  \w     19.00  47.00   0.50    0.50    --   42.30  54.00  90.00   56
 10  \w    -40.00 -14.00   0.50    0.50    --   42.30 -82.00-150.00   52
 11  \w    -16.00  66.00   0.50    0.50    --   42.30 -65.00 -60.00  164
 12  \w    -36.00 -10.00   0.50    0.50    --   42.30 -82.00  30.00   52
 13  \w     77.00 102.00   0.50    0.50    --   42.30  77.00-180.00   50
 14  \w     28.00  53.00   0.50    0.50    --   42.30  77.00-180.00   50
 15  \w     29.00  70.00   0.50    0.50    --   42.30 -82.00 -84.05   82
 16  \w    -43.00   8.00   0.50    0.50    --   42.30 -82.00 -84.05  102
 17  \w    -47.00   1.00   0.50    0.50    --   42.30 -77.00 120.00   96
 18  \w     30.00  67.00   0.50    0.50    --   42.30 -82.00  60.00   74
 19  \w     51.00  94.00   0.50    0.50    --   42.30  54.00  90.00   86
 20  \w    -36.00  19.00   0.50    0.50    --   42.30 -77.00-180.00  110
 21  \w     37.00  65.00   0.50    0.50    --   42.30 -77.00-180.00   56
 22  \w     41.00  70.00   0.50    0.50    --   42.30 -82.00-150.00   58
 23  \w     18.00  43.00   0.50    0.50    --   42.30  43.00 120.00   50
 24  \w     41.00  66.00   0.50    0.50    --   42.30 -65.00-180.00   50
 25  \w     53.00  78.00   0.50    0.50    --   42.30  43.00 120.00   50
 26  \w     36.00  67.00   0.50    0.50    --   42.30 -82.00  30.00   62
 27  \w     36.00  61.00   0.50    0.50    --   42.30 -77.00 120.00   50
 28  \w     35.00  99.00   0.50    1.50    --   93.70 -82.00 120.00  128
 29  \w     13.00 118.00   0.50    1.50    --   93.70 -82.00   0.00  210
 30  \w    119.00 160.00   0.50    1.50    --   93.70  33.00 120.00   82
 31  \w     71.00  97.00   0.50    1.50    --   93.70 -82.00  69.96   52
 32  \w     64.00  90.00   0.50    1.50    --   93.70 -82.00  60.00   52
 33  \w     76.00 105.00   0.50    1.50    --   93.70  68.00-120.00   58
 34  \w      5.00 183.00   0.50    1.50    --   93.70  -8.00 120.00  356
 35  \w     20.00  63.00   0.50    1.50    --   93.70 -82.00 -30.00   86
 36  \w      4.00  33.00   0.50    1.50    --   93.70 -82.00  69.96   58
 37  \w     14.00  74.00   0.50    1.50    --   93.70 -82.00  26.60  120
 38  \w     12.00  95.00   0.50    1.50    --   93.70 -82.00 150.00  166
 39  \w     75.00 102.00   0.50    1.50    --   93.70 -82.00-120.00   54
 40  \w      8.00  98.00   0.50    1.50    --   93.70 -82.00 -90.00  180
 41  \w      4.00  92.00   0.50    1.50    --   93.70 -59.00  30.00  176
 42  \w    100.00 128.00   0.50    1.50    --   93.70 -33.00  60.00   56
 43  \w     77.00 102.00   0.50    1.50    --   93.70 -82.00  76.17   50
 44  \w    120.00 183.00   0.50    1.50    --   93.70  68.00-150.00  126
 45  \w     81.00 115.00   0.50    1.50    --   93.70  68.00-150.00   68
 46  \w     27.00 101.00   0.50    1.50    --   93.70 -82.00 -60.00  148
 47  \w     60.00 100.00   0.50    1.50    --   93.70 -82.00-150.00   80
 48  \w      9.00  86.00   0.50    1.50    --   93.70 -33.00  60.00  154
 49  \w     82.00 108.00   0.50    1.50    --   93.70 -82.00 -30.00   52
 50  \w     73.00  98.00   0.50    1.50    --   93.70 -82.00  30.00   50
 51  \w     11.00  37.00   0.50    1.50    --   93.70 -82.00-150.00   52
 52  \w      5.00 113.00   0.50    1.50    --   93.70 -59.00 150.00  216
 53  \w     10.00 128.00   0.50    1.50    --   93.70  25.00  30.00  236
 54  \w     73.00 105.00   0.50    1.50    --   93.70 -82.00 165.60   64
;
_diffrn_measurement_device       'four-circle diffractometer'
_diffrn_measurement_device_type  'XtaLAB Pro II AFC12 (RINC): Kappa single'
_diffrn_measurement_method       '\w scans'
_diffrn_orient_matrix_type       
'CrysAlisPro convention (1999,Acta A55,543-557)'
_diffrn_orient_matrix_UB_11      -0.0148726000
_diffrn_orient_matrix_UB_12      0.0827751000
_diffrn_orient_matrix_UB_13      -0.0481922000
_diffrn_orient_matrix_UB_21      -0.0650606000
_diffrn_orient_matrix_UB_22      -0.0537148000
_diffrn_orient_matrix_UB_23      -0.0468520000
_diffrn_orient_matrix_UB_31      -0.0699894000
_diffrn_orient_matrix_UB_32      0.0322964000
_diffrn_orient_matrix_UB_33      0.0454205000
_diffrn_oxdiff_digest_frames     
;
01d50762f83e0d74199b9cde2f4bb13fc300029b762
;
_diffrn_oxdiff_digest_hkl        
;
01802e3c27259397ef9a5c07a918ecbc675c39
;
_diffrn_radiation_monochromator  mirror
_diffrn_radiation_probe          x-ray
_diffrn_radiation_type           CuK\a
_diffrn_radiation_wavelength     1.54184
_diffrn_source                   'micro-focus sealed X-ray tube'
_diffrn_source_type              'Rigaku (Cu) X-ray Source'
_reflns_Friedel_coverage         0.000
_reflns_Friedel_fraction_full    .
_reflns_Friedel_fraction_max     .
_reflns_number_gt                6313
_reflns_number_total             8230
_reflns_odcompleteness_completeness 99.92
_reflns_odcompleteness_iscentric 1
_reflns_odcompleteness_theta     66.97
_reflns_special_details          
;
 Reflections were merged by SHELXL according to the crystal
 class for the calculation of statistics and refinement.
 
 _reflns_Friedel_fraction is defined as the number of unique
 Friedel pairs measured divided by the number that would be
 possible theoretically, ignoring centric projections and
 systematic absences.
;
_reflns_threshold_expression     'I > 2\s(I)'
_computing_cell_refinement       'CrysAlisPro 1.171.41.89a (Rigaku OD, 2020)'
_computing_data_collection       'CrysAlisPro 1.171.41.89a (Rigaku OD, 2020)'
_computing_data_reduction        'CrysAlisPro 1.171.41.89a (Rigaku OD, 2020)'
_computing_molecular_graphics    'Olex2 (Dolomanov et al., 2009)'
_computing_publication_material  'Olex2 (Dolomanov et al., 2009)'
_computing_structure_refinement  'ShelXL (Sheldrick, 2015)'
_computing_structure_solution    'SHELXT 2014/5 (Sheldrick, 2014)'
_refine_diff_density_max         0.786
_refine_diff_density_min         -0.646
_refine_diff_density_rms         0.077
_refine_ls_extinction_coef       .
_refine_ls_extinction_method     none
_refine_ls_goodness_of_fit_ref   1.139
_refine_ls_hydrogen_treatment    constr
_refine_ls_matrix_type           full
_refine_ls_number_parameters     513
_refine_ls_number_reflns         8230
_refine_ls_number_restraints     37
_refine_ls_R_factor_all          0.1083
_refine_ls_R_factor_gt           0.0946
_refine_ls_restrained_S_all      1.221
_refine_ls_shift/su_max          0.000
_refine_ls_shift/su_mean         0.000
_refine_ls_structure_factor_coef Fsqd
_refine_ls_weighting_details     
'w=1/[\s^2^(Fo^2^)+(0.1662P)^2^+1.5640P] where P=(Fo^2^+2Fc^2^)/3'
_refine_ls_weighting_scheme      calc
_refine_ls_wR_factor_gt          0.2749
_refine_ls_wR_factor_ref         0.2958
_refine_special_details          ?
_olex2_refinement_description    
;
1. Fixed Uiso
 At 1.2 times of:
  All C(H) groups, All C(H,H) groups
 At 1.5 times of:
  All C(H,H,H) groups, All O(H) groups
2. Restrained distances
 O4-C24
 1.35 with sigma of 0.002
3. Uiso/Uaniso restraints and constraints
O4 \\sim C24 \\sim C21: within 2.7A with sigma of 0.004 and sigma for terminal
atoms of 0.008
C22 \\sim C21 \\sim C20: within 2.7A with sigma of 0.004 and sigma for terminal
atoms of 0.008
4.a Riding coordinates:
 O7(H7), O3(H3)
4.b Ternary CH refined with riding coordinates:
 C33(H33), C12(H12)
4.c Secondary CH2 refined with riding coordinates:
 C39(H39A,H39B), C40(H40A,H40B), C35(H35A,H35B), C36(H36A,H36B), C15(H15A,
 H15B), C16(H16A,H16B), C11(H11A,H11B), C10(H10A,H10B)
4.d Aromatic/amide H refined with riding coordinates:
 C29(H29), C28(H28), C32(H32), C31(H31), C47(H47), C46(H46), C44(H44),
 C43(H43), C7(H7A), C8(H8), C4(H4), C5(H5), C23(H23), C22(H22), C20(H20),
 C19(H19)
4.e Idealised Me refined as rotating group:
 C41(H41A,H41B,H41C), C37(H37A,H37B,H37C), C25(H25A,H25B,H25C), C48(H48A,H48B,
 H48C), C17(H17A,H17B,H17C), C9(H9A,H9B,H9C), C1(H1A,H1B,H1C), C24(H24A,H24B,
 H24C)
;
_atom_sites_solution_hydrogens   mixed
_atom_sites_solution_primary     ?
_atom_sites_solution_secondary   ?
loop_
_atom_site_label
_atom_site_type_symbol
_atom_site_fract_x
_atom_site_fract_y
_atom_site_fract_z
_atom_site_U_iso_or_equiv
_atom_site_adp_type
_atom_site_occupancy
_atom_site_site_symmetry_order
_atom_site_calc_flag
_atom_site_refinement_flags_posn
_atom_site_refinement_flags_adp
_atom_site_refinement_flags_occupancy
_atom_site_disorder_assembly
_atom_site_disorder_group
O7 O 0.45035(12) 0.93337(12) 0.59310(9) 0.0561(5) Uani 1 1 d . . . . .
H7 H 0.476969 0.980156 0.589324 0.084 Uiso 1 1 d R . . . .
O6 O 0.35420(18) 0.49309(16) 0.73138(19) 0.1075(10) Uani 1 1 d . . . . .
O5 O 0.25024(19) 0.5780(2) 0.7599(2) 0.1264(13) Uani 1 1 d . . . . .
O8 O 0.7967(2) 0.7250(2) 0.45378(15) 0.1076(10) Uani 1 1 d . . . . .
C30 C 0.45266(16) 0.79010(16) 0.65344(12) 0.0483(6) Uani 1 1 d . . . . .
C29 C 0.36914(17) 0.79985(18) 0.66693(14) 0.0558(6) Uani 1 1 d . . . . .
H29 H 0.341893 0.854337 0.657250 0.067 Uiso 1 1 calc R . . . .
C28 C 0.32597(18) 0.7288(2) 0.69479(16) 0.0620(7) Uani 1 1 d . . . . .
H28 H 0.270260 0.736514 0.704540 0.074 Uiso 1 1 calc R . . . .
C27 C 0.36471(18) 0.64670(18) 0.70826(15) 0.0583(7) Uani 1 1 d . . . . .
C32 C 0.44818(18) 0.63655(19) 0.69429(16) 0.0626(7) Uani 1 1 d . . . . .
H32 H 0.475197 0.581747 0.703169 0.075 Uiso 1 1 calc R . . . .
C31 C 0.49108(18) 0.70770(19) 0.66723(16) 0.0595(7) Uani 1 1 d . . . . .
H31 H 0.547002 0.700160 0.658067 0.071 Uiso 1 1 calc R . . . .
C33 C 0.50420(16) 0.86524(17) 0.62528(13) 0.0504(6) Uani 1 1 d . . . . .
H33 H 0.537322 0.839842 0.588762 0.061 Uiso 1 1 calc R . . . .
C34 C 0.56446(17) 0.90346(18) 0.68240(13) 0.0534(6) Uani 1 1 d . . . . .
C38 C 0.64687(19) 0.8930(2) 0.68014(16) 0.0686(8) Uani 1 1 d . . . . .
C39 C 0.7101(2) 0.9182(3) 0.74149(19) 0.0849(10) Uani 1 1 d . . . . .
H39A H 0.680075 0.936092 0.781668 0.102 Uiso 1 1 calc R . . . .
H39B H 0.743959 0.865840 0.755039 0.102 Uiso 1 1 calc R . . . .
C40 C 0.7650(3) 0.9919(4) 0.7225(2) 0.1106(15) Uani 1 1 d . . . . .
H40A H 0.731236 1.044732 0.710214 0.133 Uiso 1 1 calc R . . . .
H40B H 0.793763 0.974618 0.681452 0.133 Uiso 1 1 calc R . . . .
C41 C 0.8317(3) 1.0161(4) 0.7846(2) 0.1210(18) Uani 1 1 d . . . . .
H41A H 0.863919 1.067332 0.771549 0.181 Uiso 1 1 calc GR . . . .
H41B H 0.868425 0.965666 0.794015 0.181 Uiso 1 1 calc GR . . . .
H41C H 0.803505 1.030228 0.825968 0.181 Uiso 1 1 calc GR . . . .
C35 C 0.52343(19) 0.95016(19) 0.74197(14) 0.0594(7) Uani 1 1 d . . . . .
H35A H 0.468363 0.970857 0.724011 0.071 Uiso 1 1 calc R . . . .
H35B H 0.556388 1.003121 0.755512 0.071 Uiso 1 1 calc R . . . .
C36 C 0.5131(3) 0.8941(3) 0.80805(16) 0.0797(9) Uani 1 1 d . . . . .
H36A H 0.478405 0.841918 0.795850 0.096 Uiso 1 1 calc R . . . .
H36B H 0.567605 0.872719 0.826806 0.096 Uiso 1 1 calc R . . . .
C37 C 0.4732(4) 0.9487(4) 0.8636(2) 0.128(2) Uani 1 1 d . . . . .
H37A H 0.422367 0.975722 0.843427 0.192 Uiso 1 1 calc GR . . . .
H37B H 0.511291 0.995048 0.880786 0.192 Uiso 1 1 calc GR . . . .
H37C H 0.460574 0.909964 0.901773 0.192 Uiso 1 1 calc GR . . . .
C26 C 0.3160(2) 0.5714(2) 0.7361(2) 0.0754(9) Uani 1 1 d . . . . .
C25 C 0.3106(4) 0.4148(3) 0.7554(4) 0.153(3) Uani 1 1 d . . . . .
H25A H 0.264399 0.400499 0.722118 0.230 Uiso 1 1 calc GR . . . .
H25B H 0.289875 0.427296 0.800441 0.230 Uiso 1 1 calc GR . . . .
H25C H 0.348501 0.364545 0.759591 0.230 Uiso 1 1 calc GR . . . .
C42 C 0.68544(18) 0.8507(2) 0.61910(16) 0.0654(7) Uani 1 1 d . . . . .
C47 C 0.7213(2) 0.7660(3) 0.62461(19) 0.0776(9) Uani 1 1 d . . . . .
H47 H 0.720987 0.735098 0.667072 0.093 Uiso 1 1 calc R . . . .
C46 C 0.7574(3) 0.7263(3) 0.5692(2) 0.0871(10) Uani 1 1 d . . . . .
H46 H 0.781088 0.669204 0.574708 0.104 Uiso 1 1 calc R . . . .
C45 C 0.7588(2) 0.7703(3) 0.50538(19) 0.0789(9) Uani 1 1 d . . . . .
C44 C 0.7224(2) 0.8539(3) 0.49752(18) 0.0772(9) Uani 1 1 d . . . . .
H44 H 0.721834 0.883946 0.454632 0.093 Uiso 1 1 calc R . . . .
C43 C 0.6861(2) 0.8932(2) 0.55434(18) 0.0737(8) Uani 1 1 d . . . . .
H43 H 0.661638 0.949864 0.548644 0.088 Uiso 1 1 calc R . . . .
C48 C 0.8001(4) 0.7669(5) 0.3877(2) 0.148(2) Uani 1 1 d . . . . .
H48A H 0.835052 0.732063 0.359016 0.222 Uiso 1 1 calc GR . . . .
H48B H 0.823012 0.826399 0.393995 0.222 Uiso 1 1 calc GR . . . .
H48C H 0.744553 0.770714 0.364934 0.222 Uiso 1 1 calc GR . . . .
O3 O 0.46452(13) 0.90895(12) 0.44782(9) 0.0597(5) Uani 1 1 d . . . . .
H3 H 0.449447 0.912373 0.487969 0.090 Uiso 1 1 d R . . . .
O2 O 0.48967(16) 0.7731(2) 0.08882(11) 0.0917(8) Uani 1 1 d . . . . .
O1 O 0.62107(17) 0.7658(3) 0.13394(14) 0.1139(11) Uani 1 1 d . . . . .
C6 C 0.44763(16) 0.82832(17) 0.33920(12) 0.0486(6) Uani 1 1 d . . . . .
C7 C 0.39559(18) 0.7980(2) 0.28232(14) 0.0603(7) Uani 1 1 d . . . . .
H7A H 0.338679 0.789725 0.287405 0.072 Uiso 1 1 calc R . . . .
C8 C 0.42742(19) 0.7801(2) 0.21852(14) 0.0648(7) Uani 1 1 d . . . . .
H8 H 0.391563 0.761157 0.180686 0.078 Uiso 1 1 calc R . . . .
C3 C 0.51190(18) 0.7899(2) 0.21017(14) 0.0583(7) Uani 1 1 d . . . . .
C4 C 0.56492(18) 0.8179(2) 0.26722(14) 0.0601(7) Uani 1 1 d . . . . .
H4 H 0.622143 0.823889 0.262471 0.072 Uiso 1 1 calc R . . . .
C5 C 0.53272(16) 0.83680(18) 0.33096(13) 0.0540(6) Uani 1 1 d . . . . .
H5 H 0.568619 0.855485 0.368846 0.065 Uiso 1 1 calc R . . . .
C12 C 0.40919(16) 0.84981(17) 0.40717(12) 0.0495(6) Uani 1 1 d . . . . .
H12 H 0.356051 0.881443 0.395913 0.059 Uiso 1 1 calc R . . . .
C13 C 0.39138(17) 0.76549(17) 0.44896(12) 0.0507(6) Uani 1 1 d . . . . .
C14 C 0.31389(18) 0.74676(18) 0.46665(14) 0.0558(6) Uani 1 1 d . . . . .
C15 C 0.2921(2) 0.6670(2) 0.51161(17) 0.0712(8) Uani 1 1 d . . . . .
H15A H 0.343904 0.637733 0.528983 0.085 Uiso 1 1 calc R . . . .
H15B H 0.265158 0.689345 0.552125 0.085 Uiso 1 1 calc R . . . .
C16 C 0.2358(3) 0.5972(2) 0.4751(2) 0.0908(11) Uani 1 1 d . . . . .
H16A H 0.264725 0.568795 0.437933 0.109 Uiso 1 1 calc R . . . .
H16B H 0.185813 0.626297 0.453707 0.109 Uiso 1 1 calc R . . . .
C17 C 0.2103(3) 0.5250(3) 0.5273(3) 0.1181(17) Uani 1 1 d . . . . .
H17A H 0.170965 0.484186 0.503735 0.177 Uiso 1 1 calc GR . . . .
H17B H 0.184934 0.553479 0.565665 0.177 Uiso 1 1 calc GR . . . .
H17C H 0.259221 0.492260 0.545045 0.177 Uiso 1 1 calc GR . . . .
C11 C 0.46865(19) 0.70938(19) 0.46998(15) 0.0597(7) Uani 1 1 d . . . . .
H11A H 0.465171 0.689045 0.518088 0.072 Uiso 1 1 calc R . . . .
H11B H 0.517713 0.747762 0.469175 0.072 Uiso 1 1 calc R . . . .
C10 C 0.4814(2) 0.6272(2) 0.42368(19) 0.0762(9) Uani 1 1 d . . . . .
H10A H 0.435914 0.584853 0.428304 0.091 Uiso 1 1 calc R . . . .
H10B H 0.480067 0.645916 0.374793 0.091 Uiso 1 1 calc R . . . .
C9 C 0.5639(3) 0.5815(3) 0.4441(3) 0.1091(14) Uani 1 1 d . . . . .
H9A H 0.568539 0.527882 0.416358 0.164 Uiso 1 1 calc GR . . . .
H9B H 0.566490 0.565756 0.493074 0.164 Uiso 1 1 calc GR . . . .
H9C H 0.609170 0.621684 0.435703 0.164 Uiso 1 1 calc GR . . . .
C2 C 0.5479(2) 0.7755(3) 0.14188(16) 0.0718(8) Uani 1 1 d . . . . .
C1 C 0.5183(3) 0.7617(5) 0.01916(18) 0.128(2) Uani 1 1 d . . . . .
H1A H 0.472703 0.772961 -0.015429 0.193 Uiso 1 1 calc GR . . . .
H1B H 0.538203 0.701141 0.014008 0.193 Uiso 1 1 calc GR . . . .
H1C H 0.563026 0.803342 0.012626 0.193 Uiso 1 1 calc GR . . . .
C18 C 0.24048(18) 0.80604(19) 0.44607(15) 0.0585(7) Uani 1 1 d . . . . .
C23 C 0.2236(2) 0.8806(2) 0.4867(2) 0.0764(9) Uani 1 1 d . . . . .
H23 H 0.257976 0.893614 0.527027 0.092 Uiso 1 1 calc R . . . .
C22 C 0.1559(3) 0.9357(3) 0.4676(3) 0.1002(11) Uani 1 1 d . U . . .
H22 H 0.145707 0.986416 0.494394 0.120 Uiso 1 1 calc R . . . .
C21 C 0.1032(3) 0.9155(3) 0.4087(3) 0.1107(11) Uani 1 1 d . U . . .
C20 C 0.1172(3) 0.8415(3) 0.3700(3) 0.1011(11) Uani 1 1 d . U . . .
H20 H 0.080502 0.826760 0.331535 0.121 Uiso 1 1 calc R . . . .
C19 C 0.1859(2) 0.7881(3) 0.38753(18) 0.0756(9) Uani 1 1 d . . . . .
H19 H 0.196029 0.738563 0.359455 0.091 Uiso 1 1 calc R . . . .
O4 O 0.0338(2) 0.9643(3) 0.3848(3) 0.1644(14) Uani 1 1 d D U . . .
C24 C 0.0279(4) 1.0519(3) 0.4019(4) 0.167(2) Uani 1 1 d D U . . .
H24A H -0.022807 1.076575 0.379497 0.251 Uiso 1 1 calc GR . . . .
H24B H 0.075308 1.083975 0.386424 0.251 Uiso 1 1 calc GR . . . .
H24C H 0.026922 1.057613 0.452081 0.251 Uiso 1 1 calc GR . . . .

loop_
_atom_site_aniso_label
_atom_site_aniso_U_11
_atom_site_aniso_U_22
_atom_site_aniso_U_33
_atom_site_aniso_U_23
_atom_site_aniso_U_13
_atom_site_aniso_U_12
O7 0.0667(11) 0.0522(10) 0.0496(10) 0.0087(8) 0.0055(8) -0.0023(8)
O6 0.0974(18) 0.0587(13) 0.172(3) 0.0279(16) 0.0480(19) -0.0024(12)
O5 0.0927(19) 0.0892(18) 0.207(4) 0.043(2) 0.078(2) 0.0022(14)
O8 0.110(2) 0.134(2) 0.0818(17) -0.0285(16) 0.0270(15) 0.0250(18)
C30 0.0557(14) 0.0494(13) 0.0405(12) 0.0011(10) 0.0088(10) -0.0019(10)
C29 0.0594(15) 0.0520(14) 0.0577(15) 0.0066(11) 0.0150(12) 0.0056(11)
C28 0.0553(15) 0.0621(16) 0.0709(17) 0.0067(13) 0.0207(13) 0.0032(12)
C27 0.0603(15) 0.0529(14) 0.0632(16) 0.0064(12) 0.0149(12) -0.0024(12)
C32 0.0637(16) 0.0497(14) 0.0757(18) 0.0116(13) 0.0132(14) 0.0050(12)
C31 0.0518(14) 0.0583(15) 0.0698(17) 0.0058(13) 0.0139(13) 0.0033(11)
C33 0.0561(14) 0.0528(13) 0.0436(12) 0.0001(10) 0.0113(10) -0.0012(11)
C34 0.0632(15) 0.0546(14) 0.0432(13) -0.0014(10) 0.0099(11) -0.0033(11)
C38 0.0613(17) 0.087(2) 0.0585(16) -0.0149(15) 0.0089(13) -0.0080(15)
C39 0.089(2) 0.101(3) 0.0652(19) -0.0023(18) 0.0074(17) -0.013(2)
C40 0.129(4) 0.124(4) 0.078(2) 0.006(2) 0.005(2) -0.036(3)
C41 0.113(3) 0.156(4) 0.090(3) 0.000(3) -0.016(2) -0.064(3)
C35 0.0719(17) 0.0609(15) 0.0464(13) -0.0018(11) 0.0105(12) 0.0051(13)
C36 0.107(3) 0.084(2) 0.0496(16) 0.0065(15) 0.0154(16) 0.0150(19)
C37 0.197(5) 0.132(4) 0.062(2) 0.012(2) 0.054(3) 0.043(4)
C26 0.076(2) 0.0616(18) 0.092(2) 0.0148(16) 0.0246(18) -0.0031(15)
C25 0.130(4) 0.070(3) 0.264(8) 0.052(4) 0.048(5) -0.020(3)
C42 0.0523(15) 0.085(2) 0.0596(16) -0.0099(14) 0.0088(12) -0.0067(14)
C47 0.0713(19) 0.095(2) 0.0671(19) -0.0037(17) 0.0074(15) 0.0124(18)
C46 0.090(2) 0.092(2) 0.079(2) -0.0110(19) 0.0063(19) 0.021(2)
C45 0.0687(19) 0.100(3) 0.070(2) -0.0211(18) 0.0140(16) 0.0070(18)
C44 0.078(2) 0.091(2) 0.0639(18) -0.0033(16) 0.0172(16) -0.0035(17)
C43 0.0720(19) 0.076(2) 0.075(2) -0.0086(16) 0.0175(16) -0.0001(15)
C48 0.165(5) 0.211(7) 0.072(3) -0.017(3) 0.036(3) 0.051(5)
O3 0.0807(13) 0.0558(10) 0.0435(9) -0.0045(7) 0.0115(9) -0.0134(9)
O2 0.0833(15) 0.149(2) 0.0441(11) -0.0098(13) 0.0154(11) 0.0112(15)
O1 0.0780(17) 0.200(3) 0.0660(15) -0.0162(18) 0.0242(13) 0.0191(19)
C6 0.0577(14) 0.0481(12) 0.0403(12) 0.0026(9) 0.0060(10) -0.0022(10)
C7 0.0546(15) 0.0803(19) 0.0469(13) -0.0039(12) 0.0106(11) -0.0104(13)
C8 0.0618(16) 0.088(2) 0.0450(14) -0.0095(13) 0.0088(12) -0.0082(14)
C3 0.0607(15) 0.0679(16) 0.0472(14) -0.0012(12) 0.0111(12) 0.0037(12)
C4 0.0538(14) 0.0731(17) 0.0542(15) -0.0017(13) 0.0103(12) 0.0028(13)
C5 0.0536(14) 0.0616(15) 0.0469(13) -0.0011(11) 0.0039(11) -0.0023(11)
C12 0.0577(14) 0.0494(13) 0.0423(12) 0.0020(10) 0.0103(10) -0.0048(10)
C13 0.0665(16) 0.0488(13) 0.0374(12) 0.0015(10) 0.0073(11) -0.0041(11)
C14 0.0693(17) 0.0538(14) 0.0454(13) 0.0029(11) 0.0127(12) -0.0049(12)
C15 0.082(2) 0.0649(17) 0.0692(18) 0.0137(14) 0.0247(16) -0.0084(15)
C16 0.103(3) 0.066(2) 0.107(3) 0.0001(19) 0.036(2) -0.0183(18)
C17 0.120(3) 0.073(2) 0.168(5) 0.027(3) 0.053(3) -0.016(2)
C11 0.0700(17) 0.0545(14) 0.0546(15) 0.0033(12) 0.0053(13) 0.0014(12)
C10 0.097(2) 0.0577(17) 0.074(2) -0.0023(14) 0.0095(17) 0.0098(15)
C9 0.104(3) 0.088(3) 0.134(4) -0.010(3) 0.007(3) 0.031(2)
C2 0.0671(18) 0.099(2) 0.0508(16) -0.0041(15) 0.0148(14) 0.0113(16)
C1 0.119(3) 0.225(6) 0.0433(18) -0.013(3) 0.024(2) 0.023(4)
C18 0.0625(16) 0.0595(15) 0.0557(15) 0.0067(12) 0.0187(12) -0.0066(12)
C23 0.076(2) 0.0716(19) 0.084(2) -0.0034(16) 0.0187(17) -0.0009(16)
C22 0.0770(19) 0.0820(19) 0.145(3) 0.022(2) 0.0286(19) 0.0098(17)
C21 0.0760(18) 0.0953(19) 0.162(3) 0.053(2) 0.0164(19) 0.0116(17)
C20 0.0770(19) 0.096(2) 0.130(3) 0.044(2) 0.0068(19) -0.0004(18)
C19 0.080(2) 0.084(2) 0.0632(18) 0.0101(16) 0.0102(16) -0.0108(17)
O4 0.112(2) 0.123(2) 0.259(4) 0.061(3) 0.014(2) 0.026(2)
C24 0.138(4) 0.142(4) 0.227(5) 0.028(4) 0.041(4) 0.039(3)

_geom_special_details            
;
 All esds (except the esd in the dihedral angle between two l.s. planes)
 are estimated using the full covariance matrix.  The cell esds are taken
 into account individually in the estimation of esds in distances, angles
 and torsion angles; correlations between esds in cell parameters are only
 used when they are defined by crystal symmetry.  An approximate (isotropic)
 treatment of cell esds is used for estimating esds involving l.s. planes.
;
loop_
_geom_bond_atom_site_label_1
_geom_bond_atom_site_label_2
_geom_bond_distance
_geom_bond_site_symmetry_2
_geom_bond_publ_flag
O7 H7 0.8200 . ?
O7 C33 1.435(3) . ?
O6 C26 1.318(4) . ?
O6 C25 1.446(4) . ?
O5 C26 1.179(4) . ?
O8 C45 1.368(4) . ?
O8 C48 1.409(6) . ?
C30 C29 1.385(4) . ?
C30 C31 1.384(4) . ?
C30 C33 1.508(3) . ?
C29 H29 0.9300 . ?
C29 C28 1.387(4) . ?
C28 H28 0.9300 . ?
C28 C27 1.382(4) . ?
C27 C32 1.388(4) . ?
C27 C26 1.482(4) . ?
C32 H32 0.9300 . ?
C32 C31 1.379(4) . ?
C31 H31 0.9300 . ?
C33 H33 0.9800 . ?
C33 C34 1.509(4) . ?
C34 C38 1.330(4) . ?
C34 C35 1.519(4) . ?
C38 C39 1.533(5) . ?
C38 C42 1.494(4) . ?
C39 H39A 0.9700 . ?
C39 H39B 0.9700 . ?
C39 C40 1.464(6) . ?
C40 H40A 0.9700 . ?
C40 H40B 0.9700 . ?
C40 C41 1.573(6) . ?
C41 H41A 0.9600 . ?
C41 H41B 0.9600 . ?
C41 H41C 0.9600 . ?
C35 H35A 0.9700 . ?
C35 H35B 0.9700 . ?
C35 C36 1.527(4) . ?
C36 H36A 0.9700 . ?
C36 H36B 0.9700 . ?
C36 C37 1.510(5) . ?
C37 H37A 0.9600 . ?
C37 H37B 0.9600 . ?
C37 H37C 0.9600 . ?
C25 H25A 0.9600 . ?
C25 H25B 0.9600 . ?
C25 H25C 0.9600 . ?
C42 C47 1.382(5) . ?
C42 C43 1.385(5) . ?
C47 H47 0.9300 . ?
C47 C46 1.373(5) . ?
C46 H46 0.9300 . ?
C46 C45 1.381(6) . ?
C45 C44 1.374(5) . ?
C44 H44 0.9300 . ?
C44 C43 1.392(5) . ?
C43 H43 0.9300 . ?
C48 H48A 0.9600 . ?
C48 H48B 0.9600 . ?
C48 H48C 0.9600 . ?
O3 H3 0.8200 . ?
O3 C12 1.431(3) . ?
O2 C2 1.322(4) . ?
O2 C1 1.445(4) . ?
O1 C2 1.199(4) . ?
C6 C7 1.390(4) . ?
C6 C5 1.386(4) . ?
C6 C12 1.507(3) . ?
C7 H7A 0.9300 . ?
C7 C8 1.377(4) . ?
C8 H8 0.9300 . ?
C8 C3 1.379(4) . ?
C3 C4 1.391(4) . ?
C3 C2 1.476(4) . ?
C4 H4 0.9300 . ?
C4 C5 1.382(4) . ?
C5 H5 0.9300 . ?
C12 H12 0.9800 . ?
C12 C13 1.521(3) . ?
C13 C14 1.337(4) . ?
C13 C11 1.518(4) . ?
C14 C15 1.516(4) . ?
C14 C18 1.495(4) . ?
C15 H15A 0.9700 . ?
C15 H15B 0.9700 . ?
C15 C16 1.508(5) . ?
C16 H16A 0.9700 . ?
C16 H16B 0.9700 . ?
C16 C17 1.536(5) . ?
C17 H17A 0.9600 . ?
C17 H17B 0.9600 . ?
C17 H17C 0.9600 . ?
C11 H11A 0.9700 . ?
C11 H11B 0.9700 . ?
C11 C10 1.526(4) . ?
C10 H10A 0.9700 . ?
C10 H10B 0.9700 . ?
C10 C9 1.508(5) . ?
C9 H9A 0.9600 . ?
C9 H9B 0.9600 . ?
C9 H9C 0.9600 . ?
C1 H1A 0.9600 . ?
C1 H1B 0.9600 . ?
C1 H1C 0.9600 . ?
C18 C23 1.388(4) . ?
C18 C19 1.389(4) . ?
C23 H23 0.9300 . ?
C23 C22 1.383(5) . ?
C22 H22 0.9300 . ?
C22 C21 1.383(7) . ?
C21 C20 1.351(7) . ?
C21 O4 1.374(5) . ?
C20 H20 0.9300 . ?
C20 C19 1.374(5) . ?
C19 H19 0.9300 . ?
O4 C24 1.344(2) . ?
C24 H24A 0.9600 . ?
C24 H24B 0.9600 . ?
C24 H24C 0.9600 . ?

loop_
_geom_angle_atom_site_label_1
_geom_angle_atom_site_label_2
_geom_angle_atom_site_label_3
_geom_angle
_geom_angle_site_symmetry_1
_geom_angle_site_symmetry_3
_geom_angle_publ_flag
C33 O7 H7 109.6 . . ?
C26 O6 C25 116.7(3) . . ?
C45 O8 C48 118.3(4) . . ?
C29 C30 C33 123.2(2) . . ?
C31 C30 C29 118.5(2) . . ?
C31 C30 C33 118.3(2) . . ?
C30 C29 H29 119.8 . . ?
C30 C29 C28 120.4(2) . . ?
C28 C29 H29 119.8 . . ?
C29 C28 H28 119.6 . . ?
C27 C28 C29 120.8(3) . . ?
C27 C28 H28 119.6 . . ?
C28 C27 C32 118.9(2) . . ?
C28 C27 C26 119.4(3) . . ?
C32 C27 C26 121.7(3) . . ?
C27 C32 H32 120.0 . . ?
C31 C32 C27 120.0(3) . . ?
C31 C32 H32 120.0 . . ?
C30 C31 H31 119.3 . . ?
C32 C31 C30 121.4(3) . . ?
C32 C31 H31 119.3 . . ?
O7 C33 C30 110.3(2) . . ?
O7 C33 H33 107.8 . . ?
O7 C33 C34 111.9(2) . . ?
C30 C33 H33 107.8 . . ?
C30 C33 C34 111.0(2) . . ?
C34 C33 H33 107.8 . . ?
C33 C34 C35 115.0(2) . . ?
C38 C34 C33 120.9(2) . . ?
C38 C34 C35 124.1(3) . . ?
C34 C38 C39 123.0(3) . . ?
C34 C38 C42 122.8(3) . . ?
C42 C38 C39 114.1(3) . . ?
C38 C39 H39A 109.3 . . ?
C38 C39 H39B 109.3 . . ?
H39A C39 H39B 108.0 . . ?
C40 C39 C38 111.5(3) . . ?
C40 C39 H39A 109.3 . . ?
C40 C39 H39B 109.3 . . ?
C39 C40 H40A 109.3 . . ?
C39 C40 H40B 109.3 . . ?
C39 C40 C41 111.7(4) . . ?
H40A C40 H40B 107.9 . . ?
C41 C40 H40A 109.3 . . ?
C41 C40 H40B 109.3 . . ?
C40 C41 H41A 109.5 . . ?
C40 C41 H41B 109.5 . . ?
C40 C41 H41C 109.5 . . ?
H41A C41 H41B 109.5 . . ?
H41A C41 H41C 109.5 . . ?
H41B C41 H41C 109.5 . . ?
C34 C35 H35A 108.2 . . ?
C34 C35 H35B 108.2 . . ?
C34 C35 C36 116.5(2) . . ?
H35A C35 H35B 107.3 . . ?
C36 C35 H35A 108.2 . . ?
C36 C35 H35B 108.2 . . ?
C35 C36 H36A 109.4 . . ?
C35 C36 H36B 109.4 . . ?
H36A C36 H36B 108.0 . . ?
C37 C36 C35 111.2(3) . . ?
C37 C36 H36A 109.4 . . ?
C37 C36 H36B 109.4 . . ?
C36 C37 H37A 109.5 . . ?
C36 C37 H37B 109.5 . . ?
C36 C37 H37C 109.5 . . ?
H37A C37 H37B 109.5 . . ?
H37A C37 H37C 109.5 . . ?
H37B C37 H37C 109.5 . . ?
O6 C26 C27 112.4(3) . . ?
O5 C26 O6 122.0(3) . . ?
O5 C26 C27 125.6(3) . . ?
O6 C25 H25A 109.5 . . ?
O6 C25 H25B 109.5 . . ?
O6 C25 H25C 109.5 . . ?
H25A C25 H25B 109.5 . . ?
H25A C25 H25C 109.5 . . ?
H25B C25 H25C 109.5 . . ?
C47 C42 C38 121.0(3) . . ?
C47 C42 C43 116.8(3) . . ?
C43 C42 C38 122.2(3) . . ?
C42 C47 H47 119.1 . . ?
C46 C47 C42 121.9(4) . . ?
C46 C47 H47 119.1 . . ?
C47 C46 H46 119.7 . . ?
C47 C46 C45 120.6(4) . . ?
C45 C46 H46 119.7 . . ?
O8 C45 C46 115.9(4) . . ?
O8 C45 C44 124.9(4) . . ?
C44 C45 C46 119.2(3) . . ?
C45 C44 H44 120.3 . . ?
C45 C44 C43 119.4(3) . . ?
C43 C44 H44 120.3 . . ?
C42 C43 C44 122.2(3) . . ?
C42 C43 H43 118.9 . . ?
C44 C43 H43 118.9 . . ?
O8 C48 H48A 109.5 . . ?
O8 C48 H48B 109.5 . . ?
O8 C48 H48C 109.5 . . ?
H48A C48 H48B 109.5 . . ?
H48A C48 H48C 109.5 . . ?
H48B C48 H48C 109.5 . . ?
C12 O3 H3 109.2 . . ?
C2 O2 C1 116.9(3) . . ?
C7 C6 C12 118.6(2) . . ?
C5 C6 C7 118.4(2) . . ?
C5 C6 C12 122.9(2) . . ?
C6 C7 H7A 119.6 . . ?
C8 C7 C6 120.7(3) . . ?
C8 C7 H7A 119.6 . . ?
C7 C8 H8 119.7 . . ?
C7 C8 C3 120.7(3) . . ?
C3 C8 H8 119.7 . . ?
C8 C3 C4 119.1(2) . . ?
C8 C3 C2 122.4(3) . . ?
C4 C3 C2 118.5(3) . . ?
C3 C4 H4 119.9 . . ?
C5 C4 C3 120.1(3) . . ?
C5 C4 H4 119.9 . . ?
C6 C5 H5 119.6 . . ?
C4 C5 C6 120.9(2) . . ?
C4 C5 H5 119.5 . . ?
O3 C12 C6 108.6(2) . . ?
O3 C12 H12 108.4 . . ?
O3 C12 C13 110.69(19) . . ?
C6 C12 H12 108.4 . . ?
C6 C12 C13 112.3(2) . . ?
C13 C12 H12 108.4 . . ?
C14 C13 C12 121.1(2) . . ?
C14 C13 C11 124.8(2) . . ?
C11 C13 C12 114.1(2) . . ?
C13 C14 C15 124.1(3) . . ?
C13 C14 C18 122.4(2) . . ?
C18 C14 C15 113.5(2) . . ?
C14 C15 H15A 108.4 . . ?
C14 C15 H15B 108.4 . . ?
H15A C15 H15B 107.5 . . ?
C16 C15 C14 115.4(3) . . ?
C16 C15 H15A 108.4 . . ?
C16 C15 H15B 108.4 . . ?
C15 C16 H16A 109.4 . . ?
C15 C16 H16B 109.4 . . ?
C15 C16 C17 111.0(4) . . ?
H16A C16 H16B 108.0 . . ?
C17 C16 H16A 109.4 . . ?
C17 C16 H16B 109.4 . . ?
C16 C17 H17A 109.5 . . ?
C16 C17 H17B 109.5 . . ?
C16 C17 H17C 109.5 . . ?
H17A C17 H17B 109.5 . . ?
H17A C17 H17C 109.5 . . ?
H17B C17 H17C 109.5 . . ?
C13 C11 H11A 108.5 . . ?
C13 C11 H11B 108.5 . . ?
C13 C11 C10 115.2(2) . . ?
H11A C11 H11B 107.5 . . ?
C10 C11 H11A 108.5 . . ?
C10 C11 H11B 108.5 . . ?
C11 C10 H10A 109.4 . . ?
C11 C10 H10B 109.4 . . ?
H10A C10 H10B 108.0 . . ?
C9 C10 C11 111.2(3) . . ?
C9 C10 H10A 109.4 . . ?
C9 C10 H10B 109.4 . . ?
C10 C9 H9A 109.5 . . ?
C10 C9 H9B 109.5 . . ?
C10 C9 H9C 109.5 . . ?
H9A C9 H9B 109.5 . . ?
H9A C9 H9C 109.5 . . ?
H9B C9 H9C 109.5 . . ?
O2 C2 C3 112.3(3) . . ?
O1 C2 O2 122.6(3) . . ?
O1 C2 C3 125.2(3) . . ?
O2 C1 H1A 109.5 . . ?
O2 C1 H1B 109.5 . . ?
O2 C1 H1C 109.5 . . ?
H1A C1 H1B 109.5 . . ?
H1A C1 H1C 109.5 . . ?
H1B C1 H1C 109.5 . . ?
C23 C18 C14 120.3(3) . . ?
C23 C18 C19 117.6(3) . . ?
C19 C18 C14 122.1(3) . . ?
C18 C23 H23 119.8 . . ?
C22 C23 C18 120.3(4) . . ?
C22 C23 H23 119.8 . . ?
C23 C22 H22 119.9 . . ?
C23 C22 C21 120.2(4) . . ?
C21 C22 H22 119.9 . . ?
C20 C21 C22 120.2(4) . . ?
C20 C21 O4 114.2(5) . . ?
O4 C21 C22 125.6(5) . . ?
C21 C20 H20 120.1 . . ?
C21 C20 C19 119.8(5) . . ?
C19 C20 H20 120.1 . . ?
C18 C19 H19 119.1 . . ?
C20 C19 C18 121.8(4) . . ?
C20 C19 H19 119.1 . . ?
C24 O4 C21 119.9(6) . . ?
O4 C24 H24A 109.5 . . ?
O4 C24 H24B 109.5 . . ?
O4 C24 H24C 109.5 . . ?
H24A C24 H24B 109.5 . . ?
H24A C24 H24C 109.5 . . ?
H24B C24 H24C 109.5 . . ?

loop_
_geom_torsion_atom_site_label_1
_geom_torsion_atom_site_label_2
_geom_torsion_atom_site_label_3
_geom_torsion_atom_site_label_4
_geom_torsion
_geom_torsion_site_symmetry_1
_geom_torsion_site_symmetry_2
_geom_torsion_site_symmetry_3
_geom_torsion_site_symmetry_4
_geom_torsion_publ_flag
O7 C33 C34 C38 -123.6(3) . . . . ?
O7 C33 C34 C35 58.6(3) . . . . ?
O8 C45 C44 C43 -179.6(3) . . . . ?
C30 C29 C28 C27 -1.3(5) . . . . ?
C30 C33 C34 C38 112.8(3) . . . . ?
C30 C33 C34 C35 -65.1(3) . . . . ?
C29 C30 C31 C32 -0.5(4) . . . . ?
C29 C30 C33 O7 -19.5(3) . . . . ?
C29 C30 C33 C34 105.1(3) . . . . ?
C29 C28 C27 C32 0.8(5) . . . . ?
C29 C28 C27 C26 -178.2(3) . . . . ?
C28 C27 C32 C31 -0.2(5) . . . . ?
C28 C27 C26 O6 165.6(3) . . . . ?
C28 C27 C26 O5 -14.1(6) . . . . ?
C27 C32 C31 C30 0.0(5) . . . . ?
C32 C27 C26 O6 -13.4(5) . . . . ?
C32 C27 C26 O5 166.9(4) . . . . ?
C31 C30 C29 C28 1.1(4) . . . . ?
C31 C30 C33 O7 161.3(2) . . . . ?
C31 C30 C33 C34 -74.1(3) . . . . ?
C33 C30 C29 C28 -178.1(3) . . . . ?
C33 C30 C31 C32 178.8(3) . . . . ?
C33 C34 C38 C39 -170.9(3) . . . . ?
C33 C34 C38 C42 5.5(5) . . . . ?
C33 C34 C35 C36 97.0(3) . . . . ?
C34 C38 C39 C40 -115.3(4) . . . . ?
C34 C38 C42 C47 -108.7(4) . . . . ?
C34 C38 C42 C43 70.4(4) . . . . ?
C34 C35 C36 C37 178.9(4) . . . . ?
C38 C34 C35 C36 -80.8(4) . . . . ?
C38 C39 C40 C41 -178.4(4) . . . . ?
C38 C42 C47 C46 -179.7(3) . . . . ?
C38 C42 C43 C44 179.8(3) . . . . ?
C39 C38 C42 C47 68.0(4) . . . . ?
C39 C38 C42 C43 -113.0(4) . . . . ?
C35 C34 C38 C39 6.7(5) . . . . ?
C35 C34 C38 C42 -176.9(3) . . . . ?
C26 C27 C32 C31 178.9(3) . . . . ?
C25 O6 C26 O5 1.4(7) . . . . ?
C25 O6 C26 C27 -178.3(5) . . . . ?
C42 C38 C39 C40 68.0(5) . . . . ?
C42 C47 C46 C45 -0.1(6) . . . . ?
C47 C42 C43 C44 -1.1(5) . . . . ?
C47 C46 C45 O8 179.6(3) . . . . ?
C47 C46 C45 C44 -1.1(6) . . . . ?
C46 C45 C44 C43 1.2(5) . . . . ?
C45 C44 C43 C42 -0.1(5) . . . . ?
C43 C42 C47 C46 1.2(5) . . . . ?
C48 O8 C45 C46 -179.8(5) . . . . ?
C48 O8 C45 C44 1.0(6) . . . . ?
O3 C12 C13 C14 116.3(3) . . . . ?
O3 C12 C13 C11 -61.4(3) . . . . ?
C6 C7 C8 C3 1.5(5) . . . . ?
C6 C12 C13 C14 -122.1(3) . . . . ?
C6 C12 C13 C11 60.2(3) . . . . ?
C7 C6 C5 C4 1.7(4) . . . . ?
C7 C6 C12 O3 -158.9(2) . . . . ?
C7 C6 C12 C13 78.3(3) . . . . ?
C7 C8 C3 C4 0.2(5) . . . . ?
C7 C8 C3 C2 -177.1(3) . . . . ?
C8 C3 C4 C5 -1.0(5) . . . . ?
C8 C3 C2 O2 14.4(5) . . . . ?
C8 C3 C2 O1 -164.8(4) . . . . ?
C3 C4 C5 C6 0.0(4) . . . . ?
C4 C3 C2 O2 -162.9(3) . . . . ?
C4 C3 C2 O1 17.9(6) . . . . ?
C5 C6 C7 C8 -2.4(4) . . . . ?
C5 C6 C12 O3 21.5(3) . . . . ?
C5 C6 C12 C13 -101.2(3) . . . . ?
C12 C6 C7 C8 178.1(3) . . . . ?
C12 C6 C5 C4 -178.8(3) . . . . ?
C12 C13 C14 C15 -176.5(2) . . . . ?
C12 C13 C14 C18 0.7(4) . . . . ?
C12 C13 C11 C10 -99.9(3) . . . . ?
C13 C14 C15 C16 -115.2(3) . . . . ?
C13 C14 C18 C23 -84.3(3) . . . . ?
C13 C14 C18 C19 97.4(3) . . . . ?
C13 C11 C10 C9 174.2(3) . . . . ?
C14 C13 C11 C10 82.4(3) . . . . ?
C14 C15 C16 C17 -174.0(3) . . . . ?
C14 C18 C23 C22 179.8(3) . . . . ?
C14 C18 C19 C20 178.2(3) . . . . ?
C15 C14 C18 C23 93.2(3) . . . . ?
C15 C14 C18 C19 -85.2(3) . . . . ?
C11 C13 C14 C15 1.0(4) . . . . ?
C11 C13 C14 C18 178.2(2) . . . . ?
C2 C3 C4 C5 176.5(3) . . . . ?
C1 O2 C2 O1 -2.4(6) . . . . ?
C1 O2 C2 C3 178.4(4) . . . . ?
C18 C14 C15 C16 67.3(4) . . . . ?
C18 C23 C22 C21 1.6(6) . . . . ?
C23 C18 C19 C20 -0.2(5) . . . . ?
C23 C22 C21 C20 0.6(6) . . . . ?
C23 C22 C21 O4 179.3(4) . . . . ?
C22 C21 C20 C19 -2.6(6) . . . . ?
C22 C21 O4 C24 23.6(8) . . . . ?
C21 C20 C19 C18 2.4(6) . . . . ?
C20 C21 O4 C24 -157.6(6) . . . . ?
C19 C18 C23 C22 -1.8(5) . . . . ?
O4 C21 C20 C19 178.6(4) . . . . ?

_shelx_res_file                  
;
TITL 2j-danjingP 21/n R = 0.12 New: P21/n
    2j-danjing1_auto.res
    created by SHELXL-2018/3 at 11:36:28 on 19-Jul-2022
CELL 1.54184 15.9821 14.8327 19.0411 90 94.264 90
ZERR 4 0.0004 0.0003 0.0004 0 0.002 0
LATT 1
SYMM 0.5-X,0.5+Y,0.5-Z
SFAC C H O
UNIT 192 240 32
DFIX 1.35 0.002 O4 C24
SIMU 0.004 0.008 2.7 O4 C24 C21
SIMU 0.004 0.008 2.7 C22 C21 C20

L.S. 50
PLAN  -20
SIZE 0.04 0.05 0.09
TEMP 20
BOND $H
CONF
fmap 2
acta
REM <olex2.extras>
REM <HklSrc "%.\\2J-danjing1_auto.hkl">
REM </olex2.extras>

WGHT    0.166200    1.564000
FVAR       0.43008
O7    3    0.450349    0.933366    0.593104    11.00000    0.06666    0.05217 =
         0.04961    0.00873    0.00550   -0.00228
AFIX   3
H7    2    0.476969    0.980156    0.589324    11.00000   -1.50000
AFIX   0
O6    3    0.354202    0.493090    0.731380    11.00000    0.09744    0.05866 =
         0.17195    0.02791    0.04802   -0.00240
O5    3    0.250238    0.577976    0.759911    11.00000    0.09273    0.08920 =
         0.20730    0.04298    0.07751    0.00219
O8    3    0.796698    0.724970    0.453785    11.00000    0.10987    0.13419 =
         0.08180   -0.02847    0.02695    0.02496
C30   1    0.452657    0.790103    0.653438    11.00000    0.05574    0.04945 =
         0.04048    0.00106    0.00880   -0.00185
C29   1    0.369143    0.799849    0.666932    11.00000    0.05942    0.05198 =
         0.05773    0.00665    0.01505    0.00556
AFIX  43
H29   2    0.341893    0.854337    0.657250    11.00000   -1.20000
AFIX   0
C28   1    0.325972    0.728803    0.694795    11.00000    0.05526    0.06207 =
         0.07095    0.00665    0.02069    0.00324
AFIX  43
H28   2    0.270260    0.736514    0.704540    11.00000   -1.20000
AFIX   0
C27   1    0.364711    0.646696    0.708256    11.00000    0.06026    0.05288 =
         0.06322    0.00644    0.01491   -0.00241
C32   1    0.448182    0.636548    0.694285    11.00000    0.06371    0.04969 =
         0.07570    0.01163    0.01321    0.00499
AFIX  43
H32   2    0.475197    0.581747    0.703169    11.00000   -1.20000
AFIX   0
C31   1    0.491082    0.707698    0.667234    11.00000    0.05175    0.05835 =
         0.06983    0.00580    0.01390    0.00330
AFIX  43
H31   2    0.547002    0.700160    0.658067    11.00000   -1.20000
AFIX   0
C33   1    0.504197    0.865243    0.625278    11.00000    0.05612    0.05279 =
         0.04356    0.00012    0.01133   -0.00124
AFIX  13
H33   2    0.537322    0.839842    0.588762    11.00000   -1.20000
AFIX   0
C34   1    0.564456    0.903458    0.682396    11.00000    0.06323    0.05465 =
         0.04319   -0.00135    0.00995   -0.00329
C38   1    0.646871    0.893002    0.680139    11.00000    0.06133    0.08660 =
         0.05849   -0.01491    0.00886   -0.00803
C39   1    0.710109    0.918168    0.741492    11.00000    0.08871    0.10097 =
         0.06521   -0.00228    0.00741   -0.01301
AFIX  23
H39A  2    0.680075    0.936092    0.781668    11.00000   -1.20000
H39B  2    0.743959    0.865840    0.755039    11.00000   -1.20000
AFIX   0
C40   1    0.764998    0.991909    0.722483    11.00000    0.12937    0.12406 =
         0.07783    0.00644    0.00507   -0.03601
AFIX  23
H40A  2    0.731236    1.044732    0.710214    11.00000   -1.20000
H40B  2    0.793763    0.974618    0.681452    11.00000   -1.20000
AFIX   0
C41   1    0.831714    1.016146    0.784553    11.00000    0.11331    0.15623 =
         0.08990   -0.00014   -0.01582   -0.06423
AFIX 137
H41A  2    0.863919    1.067332    0.771549    11.00000   -1.50000
H41B  2    0.868425    0.965666    0.794015    11.00000   -1.50000
H41C  2    0.803505    1.030228    0.825968    11.00000   -1.50000
AFIX   0
C35   1    0.523428    0.950160    0.741968    11.00000    0.07193    0.06094 =
         0.04635   -0.00179    0.01046    0.00510
AFIX  23
H35A  2    0.468363    0.970857    0.724011    11.00000   -1.20000
H35B  2    0.556388    1.003121    0.755512    11.00000   -1.20000
AFIX   0
C36   1    0.513088    0.894090    0.808050    11.00000    0.10693    0.08403 =
         0.04964    0.00650    0.01540    0.01501
AFIX  23
H36A  2    0.478405    0.841918    0.795850    11.00000   -1.20000
H36B  2    0.567605    0.872719    0.826806    11.00000   -1.20000
AFIX   0
C37   1    0.473199    0.948675    0.863563    11.00000    0.19740    0.13166 =
         0.06152    0.01196    0.05409    0.04265
AFIX 137
H37A  2    0.422367    0.975722    0.843427    11.00000   -1.50000
H37B  2    0.511291    0.995048    0.880786    11.00000   -1.50000
H37C  2    0.460574    0.909964    0.901773    11.00000   -1.50000
AFIX   0
C26   1    0.315978    0.571392    0.736092    11.00000    0.07561    0.06156 =
         0.09172    0.01484    0.02458   -0.00310
C25   1    0.310576    0.414773    0.755402    11.00000    0.13033    0.07005 =
         0.26408    0.05168    0.04790   -0.02002
AFIX 137
H25A  2    0.264399    0.400499    0.722118    11.00000   -1.50000
H25B  2    0.289875    0.427296    0.800441    11.00000   -1.50000
H25C  2    0.348501    0.364545    0.759591    11.00000   -1.50000
AFIX   0
C42   1    0.685442    0.850729    0.619096    11.00000    0.05234    0.08497 =
         0.05964   -0.00994    0.00883   -0.00671
C47   1    0.721307    0.766042    0.624613    11.00000    0.07133    0.09462 =
         0.06711   -0.00371    0.00736    0.01237
AFIX  43
H47   2    0.720987    0.735098    0.667072    11.00000   -1.20000
AFIX   0
C46   1    0.757398    0.726272    0.569216    11.00000    0.09019    0.09172 =
         0.07933   -0.01096    0.00628    0.02122
AFIX  43
H46   2    0.781088    0.669204    0.574708    11.00000   -1.20000
AFIX   0
C45   1    0.758842    0.770265    0.505378    11.00000    0.06868    0.09988 =
         0.06950   -0.02110    0.01403    0.00702
C44   1    0.722350    0.853883    0.497523    11.00000    0.07816    0.09135 =
         0.06393   -0.00332    0.01722   -0.00354
AFIX  43
H44   2    0.721834    0.883946    0.454632    11.00000   -1.20000
AFIX   0
C43   1    0.686147    0.893216    0.554345    11.00000    0.07199    0.07627 =
         0.07456   -0.00855    0.01748   -0.00015
AFIX  43
H43   2    0.661638    0.949864    0.548644    11.00000   -1.20000
AFIX   0
C48   1    0.800100    0.766873    0.387668    11.00000    0.16463    0.21089 =
         0.07215   -0.01673    0.03579    0.05139
AFIX 137
H48A  2    0.835052    0.732063    0.359016    11.00000   -1.50000
H48B  2    0.823012    0.826399    0.393995    11.00000   -1.50000
H48C  2    0.744553    0.770714    0.364934    11.00000   -1.50000
AFIX   0

O3    3    0.464517    0.908953    0.447819    11.00000    0.08066    0.05585 =
         0.04355   -0.00454    0.01154   -0.01341
AFIX   3
H3    2    0.449447    0.912373    0.487969    11.00000   -1.50000
AFIX   0
O2    3    0.489670    0.773081    0.088823    11.00000    0.08328    0.14934 =
         0.04409   -0.00982    0.01543    0.01119
O1    3    0.621072    0.765785    0.133944    11.00000    0.07800    0.20050 =
         0.06598   -0.01618    0.02415    0.01910
C6    1    0.447627    0.828318    0.339200    11.00000    0.05775    0.04812 =
         0.04030    0.00257    0.00603   -0.00223
C7    1    0.395593    0.797997    0.282321    11.00000    0.05458    0.08027 =
         0.04694   -0.00391    0.01055   -0.01039
AFIX  43
H7A   2    0.338679    0.789725    0.287405    11.00000   -1.20000
AFIX   0
C8    1    0.427423    0.780076    0.218524    11.00000    0.06180    0.08818 =
         0.04501   -0.00952    0.00881   -0.00824
AFIX  43
H8    2    0.391563    0.761157    0.180686    11.00000   -1.20000
AFIX   0
C3    1    0.511896    0.789891    0.210169    11.00000    0.06073    0.06791 =
         0.04719   -0.00118    0.01108    0.00367
C4    1    0.564916    0.817888    0.267221    11.00000    0.05382    0.07310 =
         0.05425   -0.00173    0.01035    0.00280
AFIX  43
H4    2    0.622143    0.823889    0.262471    11.00000   -1.20000
AFIX   0
C5    1    0.532715    0.836805    0.330960    11.00000    0.05357    0.06158 =
         0.04686   -0.00105    0.00389   -0.00232
AFIX  43
H5    2    0.568619    0.855485    0.368846    11.00000   -1.20000
AFIX   0
C12   1    0.409195    0.849810    0.407170    11.00000    0.05770    0.04938 =
         0.04231    0.00202    0.01033   -0.00481
AFIX  13
H12   2    0.356051    0.881443    0.395913    11.00000   -1.20000
AFIX   0
C13   1    0.391382    0.765494    0.448961    11.00000    0.06650    0.04877 =
         0.03737    0.00152    0.00727   -0.00407
C14   1    0.313894    0.746757    0.466654    11.00000    0.06934    0.05384 =
         0.04541    0.00293    0.01271   -0.00489
C15   1    0.292145    0.666956    0.511610    11.00000    0.08219    0.06493 =
         0.06919    0.01373    0.02470   -0.00837
AFIX  23
H15A  2    0.343904    0.637733    0.528983    11.00000   -1.20000
H15B  2    0.265158    0.689345    0.552125    11.00000   -1.20000
AFIX   0
C16   1    0.235752    0.597182    0.475086    11.00000    0.10333    0.06608 =
         0.10728    0.00011    0.03570   -0.01834
AFIX  23
H16A  2    0.264725    0.568795    0.437933    11.00000   -1.20000
H16B  2    0.185813    0.626297    0.453707    11.00000   -1.20000
AFIX   0
C17   1    0.210336    0.525013    0.527274    11.00000    0.11991    0.07287 =
         0.16788    0.02741    0.05296   -0.01560
AFIX 137
H17A  2    0.170965    0.484186    0.503735    11.00000   -1.50000
H17B  2    0.184934    0.553479    0.565665    11.00000   -1.50000
H17C  2    0.259221    0.492260    0.545045    11.00000   -1.50000
AFIX   0
C11   1    0.468655    0.709379    0.469976    11.00000    0.06997    0.05450 =
         0.05462    0.00331    0.00528    0.00141
AFIX  23
H11A  2    0.465171    0.689045    0.518088    11.00000   -1.20000
H11B  2    0.517713    0.747762    0.469175    11.00000   -1.20000
AFIX   0
C10   1    0.481399    0.627235    0.423683    11.00000    0.09705    0.05766 =
         0.07439   -0.00226    0.00950    0.00980
AFIX  23
H10A  2    0.435914    0.584853    0.428304    11.00000   -1.20000
H10B  2    0.480067    0.645916    0.374793    11.00000   -1.20000
AFIX   0
C9    1    0.563891    0.581485    0.444054    11.00000    0.10442    0.08807 =
         0.13447   -0.01036    0.00666    0.03094
AFIX 137
H9A   2    0.568539    0.527882    0.416358    11.00000   -1.50000
H9B   2    0.566490    0.565756    0.493074    11.00000   -1.50000
H9C   2    0.609170    0.621684    0.435703    11.00000   -1.50000
AFIX   0
C2    1    0.547869    0.775474    0.141876    11.00000    0.06714    0.09898 =
         0.05080   -0.00410    0.01479    0.01128
C1    1    0.518303    0.761674    0.019163    11.00000    0.11930    0.22524 =
         0.04332   -0.01277    0.02428    0.02324
AFIX 137
H1A   2    0.472703    0.772961   -0.015429    11.00000   -1.50000
H1B   2    0.538203    0.701141    0.014008    11.00000   -1.50000
H1C   2    0.563026    0.803342    0.012626    11.00000   -1.50000
AFIX   0
C18   1    0.240480    0.806045    0.446074    11.00000    0.06251    0.05949 =
         0.05574    0.00669    0.01872   -0.00660
C23   1    0.223595    0.880626    0.486737    11.00000    0.07558    0.07155 =
         0.08396   -0.00338    0.01866   -0.00087
AFIX  43
H23   2    0.257976    0.893614    0.527027    11.00000   -1.20000
AFIX   0
C22   1    0.155882    0.935697    0.467607    11.00000    0.07701    0.08200 =
         0.14472    0.02186    0.02860    0.00977
AFIX  43
H22   2    0.145707    0.986416    0.494394    11.00000   -1.20000
AFIX   0
C21   1    0.103247    0.915545    0.408736    11.00000    0.07600    0.09527 =
         0.16192    0.05329    0.01645    0.01156
C20   1    0.117232    0.841530    0.369994    11.00000    0.07704    0.09589 =
         0.13038    0.04378    0.00677   -0.00039
AFIX  43
H20   2    0.080502    0.826760    0.331535    11.00000   -1.20000
AFIX   0
C19   1    0.185862    0.788093    0.387533    11.00000    0.08020    0.08426 =
         0.06318    0.01007    0.01021   -0.01077
AFIX  43
H19   2    0.196029    0.738563    0.359455    11.00000   -1.20000
AFIX   0
O4    3    0.033809    0.964317    0.384828    11.00000    0.11187    0.12285 =
         0.25851    0.06052    0.01375    0.02583
C24   1    0.027885    1.051873    0.401929    11.00000    0.13836    0.14163 =
         0.22650    0.02802    0.04147    0.03904
AFIX 137
H24A  2   -0.022807    1.076575    0.379497    11.00000   -1.50000
H24B  2    0.075308    1.083975    0.386424    11.00000   -1.50000
H24C  2    0.026922    1.057613    0.452081    11.00000   -1.50000
AFIX   0
HKLF 4


REM  2j-danjingP 21/n R = 0.12 New: P21/n
REM wR2 = 0.2958, GooF = S = 1.139, Restrained GooF = 1.221 for all data
REM R1 = 0.0946 for 6313 Fo > 4sig(Fo) and 0.1083 for all 8230 data
REM 513 parameters refined using 37 restraints

END

WGHT      0.1662      1.5641

REM Highest difference peak  0.786,  deepest hole -0.646,  1-sigma level  0.077
Q1    1  -0.0241  0.9944  0.3638  11.00000  0.05    0.79
Q2    1   0.0430  0.9943  0.4341  11.00000  0.05    0.77
Q3    1   0.7017  0.9813  0.7084  11.00000  0.05    0.76
Q4    1   0.7865  0.9289  0.7491  11.00000  0.05    0.70
Q5    1   0.7981  0.4870  0.1281  11.00000  0.05    0.42
Q6    1   0.6547  0.9409  0.6597  11.00000  0.05    0.29
Q7    1   0.1039  0.9354  0.4364  11.00000  0.05    0.24
Q8    1   0.5101  1.3032  0.9769  11.00000  0.05    0.18
Q9    1   0.5352  1.2825  0.9011  11.00000  0.05    0.18
Q10   1   0.8208  0.9091  0.7012  11.00000  0.05    0.18
Q11   1   0.6177  1.0641  0.8987  11.00000  0.05    0.17
Q12   1   0.3129  0.8138  0.2859  11.00000  0.05    0.17
Q13   1   0.6084  1.2257  0.9466  11.00000  0.05    0.17
Q14   1   0.5958  0.9005  0.3707  11.00000  0.05    0.17
Q15   1   0.6080  1.0562  0.7994  11.00000  0.05    0.16
Q16   1   0.1167  0.8909  0.3864  11.00000  0.05    0.16
Q17   1   0.1548  0.9186  0.5008  11.00000  0.05    0.16
Q18   1   0.1265  0.8226  0.3717  11.00000  0.05    0.16
Q19   1   0.0567  0.9767  0.3549  11.00000  0.05    0.16
Q20   1   0.5867  1.1156  0.9842  11.00000  0.05    0.15
;
_shelx_res_checksum              94092
_shelx_hkl_file                  
;
   0   0   1    0.18    0.10
   0   0   1    0.08    0.06
   0   0   1    0.16    0.06
   0   0   1    0.06    0.12
   0   0   2    2.77    0.42
   0   0  -2    2.58    0.38
   0   0   2    2.48    0.58
   0   0   2    2.70    0.40
   0   0   2    3.61    0.39
   0   0   3   -0.03    0.16
   0   0   3    0.23    0.30
   0   0  -3    0.02    0.12
   0   0   3    0.08    0.35
   0   0   3    0.12    0.15
   0   0   3    0.65    0.21
   0   0   4 1100.18  106.95
   0   0   4 1200.50  106.71
   0   0   4 1334.47  106.62
   0   0   4 1181.66  107.25
   0   0  -4 1180.14  106.57
   0   0   5    0.83    0.68
   0   0   5   -0.26    0.76
   0   0   6  160.00   15.69
   0   0   6  175.71   15.33
   0   0   6  157.79   15.91
   0   0   7    0.46    0.83
   0   0   7   -0.10    0.40
   0   0   7   -0.18    0.71
   0   0   8  218.96   21.64
   0   0   8  243.52   21.14
   0   0   8  215.62   21.70
   0   0   9    0.42    0.64
   0   0   9    0.64    1.11
   0   0   9    0.89    0.93
   0   0  10   29.67    4.35
   0   0  10   27.11    3.71
   0   0  11    0.19    0.35
   0   0  11    0.54    0.56
   0   0  11    0.16    0.29
   0   0  11   -0.39    0.70
   0   0  11    0.28    1.06
   0   0  11    0.19    0.70
   0   0  12  100.38    8.93
   0   0  12   81.64    8.92
   0   0  12   94.30    8.78
   0   0  12  102.01   10.30
   0   0  12   91.58   10.79
   0   0  12  103.57   10.20
   0   0  13   -0.20    0.74
   0   0  13   -0.08    0.71
   0   0  13   -0.07    0.37
   0   0  13    0.27    0.75
   0   0  13    0.35    1.09
   0   0  13    0.25    0.83
   0   0  14    0.39    1.11
   0   0  14    2.42    1.44
   0   0  14    1.95    0.91
   0   0  14    2.82    0.91
   0   0  15   -0.34    1.20
   0   0  15   -0.42    1.19
   0   0  15    0.63    0.97
   0   0  15    0.10    0.78
   0   0  16    0.37    1.23
   0   0  16   -0.89    1.37
   0   0  16   -0.40    1.53
   0   0  16    0.68    1.16
   0   0  16    0.56    0.87
   0   0  17    1.00    1.13
   0   0  17   -0.12    0.99
   0   0 -18   13.41    1.97
   0   0  18   13.74    2.18
   0   0 -19    0.09    0.68
   0   0  19    0.33    0.72
   0   0  20    0.30    0.69
   0   0  21    0.26    0.62
   0   0  22   12.18    1.41
   0   0 -22    3.31    1.12
   0   1   0    0.01    0.07
   0  -1   0    0.19    0.10
   0  -1   1 1643.14  164.87
   0   1   1 1646.34  164.71
   0  -1   1 1954.48  164.68
   0   1   1 1692.72  164.71
   0   1  -1 1932.34  164.68
   0   1   1 2161.96  164.79
   0   1  -1 1992.05  164.67
   0   1   1 2081.78  164.74
   0   1  -1 1688.60  164.67
   0   1   1 1870.82  164.88
   0   1   1 2007.29  164.71
   0   1   2  523.60   40.91
   0   1   2  488.03   40.88
   0  -1   2  413.13   41.04
   0   1  -2  428.16   40.77
   0   1   2  503.01   41.02
   0  -1   2  429.91   40.92
   0   1  -2  486.17   40.76
   0   1   2  533.93   40.85
   0  -1   2  436.47   40.83
   0  -1   2  392.04   40.94
   0   1   2  460.11   40.88
   0   1  -2  463.46   40.86
   0   1   2  467.17   41.21
   0  -1  -2  465.26   40.73
   0   1   3  409.79   35.81
   0  -1   3  435.11   36.08
   0   1  -3  392.44   35.60
   0   1   3  418.87   36.00
   0  -1   3  368.41   35.81
   0  -1   3  363.07   35.88
   0   1   3  408.12   35.80
   0  -1  -3  405.00   35.61
   0   1   3  483.52   35.70
   0   1   3  416.06   36.25
   0  -1   3  366.74   35.74
   0   1   3  450.27   35.83
   0   1  -3  409.96   35.75
   0  -1   3  359.73   35.78
   0  -1   4 5024.16  390.25
   0   1   4 4546.10  390.42
   0  -1   4 4917.38  390.30
   0  -1   4 4926.67  389.84
   0  -1   4 5453.35  390.61
   0   1   4 4449.84  390.17
   0   1   4 3853.00  390.57
   0  -1   4 3457.83  390.47
   0   1  -4 3519.15  389.98
   0   1   4 4112.96  389.91
   0  -1   4 5072.76  390.19
   0   1   4 4148.04  390.06
   0   1   4 4567.97  390.17
   0  -1   5 1561.23  132.17
   0   1   5 1611.79  131.78
   0  -1   5 1506.90  131.75
   0   1   5 1529.44  132.05
   0  -1   5 1472.80  131.65
   0   1   5 1443.97  132.35
   0   1  -5 1375.85  131.54
   0   1   5 1625.79  131.77
   0   1   5 1501.37  131.58
   0  -1   5 1387.86  132.26
   0  -1   6  500.01   48.42
   0   1   6  554.21   48.40
   0  -1   6  526.46   47.99
   0   1   6  580.03   48.08
   0   1   6  542.66   48.78
   0   1   6  579.67   48.06
   0  -1   6  545.14   48.69
   0  -1   6  502.24   47.86
   0   1   7   73.13    6.96
   0  -1   7   59.00    7.29
   0   1   7   70.46    7.33
   0  -1   7   69.76    6.91
   0   1   7   73.67    6.94
   0  -1   7   68.07    6.79
   0  -1   7   69.78    7.52
   0   1   7   64.15    7.51
   0  -1   8  220.73   22.46
   0   1   8  232.95   22.34
   0  -1   8  235.64   21.86
   0   1   8  252.87   21.98
   0   1   8  248.13   21.90
   0   1   8  223.48   22.61
   0   1   9    1.82    1.15
   0  -1   9    0.99    0.64
   0   1   9    2.59    1.02
   0  -1   9    1.37    1.05
   0   1   9    5.17    1.60
   0   1   9    3.40    1.03
   0   1  10   62.03    7.00
   0  -1  10   51.61    6.94
   0   1  10   61.19    6.52
   0  -1  10   59.73    6.44
   0   1  10   57.15    6.33
   0   1  10   48.12    6.81
   0   1  11   12.78    1.90
   0  -1  11   16.10    2.10
   0  -1  11   17.24    1.95
   0   1  11   16.78    1.94
   0  -1  11   14.26    1.79
   0   1  11   17.37    1.88
   0   1  11   17.28    2.83
   0  -1  11   15.05    2.63
   0  -1  11   14.61    3.23
   0   1  11   14.65    3.01
   0   1  11   15.35    2.63
   0   1  12   10.94    1.74
   0  -1  12   12.38    1.89
   0  -1  12   13.12    1.73
   0   1  12   13.25    1.74
   0  -1  12   11.23    1.56
   0   1  12   13.96    1.66
   0   1  12   13.29    2.91
   0  -1  12   12.96    2.58
   0  -1  12   11.79    2.99
   0   1  12   11.57    2.51
   0   1  12   17.20    2.82
   0  -1  13    2.14    0.72
   0   1  13    1.24    0.68
   0   1  13    1.16    0.74
   0  -1  13    0.65    0.75
   0  -1  13    0.97    0.53
   0  -1  13    2.98    1.70
   0  -1  13    2.96    1.40
   0   1  13    3.18    1.50
   0   1  13    2.37    1.42
   0  -1  13    0.25    0.90
   0   1  13    2.01    1.23
   0  -1  14   20.29    4.33
   0  -1  14   19.70    3.78
   0   1  14   21.38    3.98
   0   1  14   13.89    3.67
   0   1  14   20.87    4.04
   0   1  14   24.76    2.78
   0  -1  14   21.77    2.96
   0   1  14   19.92    2.79
   0  -1  14   26.09    2.81
   0   1  15   88.09   10.56
   0   1  15   82.96   10.84
   0  -1  15   91.76   10.67
   0  -1  15   81.82   11.02
   0   1  15   92.56   10.84
   0   1  15   95.78    8.82
   0  -1  15   96.65    8.85
   0  -1  15   79.55    8.94
   0   1  15   88.38    8.90
   0   1  16  189.41   23.13
   0  -1  16  206.87   23.59
   0   1  16  235.93   23.29
   0  -1  16  238.01   23.44
   0   1  16  214.48   23.24
   0  -1  16  231.94   21.39
   0  -1  16  251.17   21.18
   0   1  16  225.25   21.01
   0  -1  17   96.27   10.29
   0  -1  17  114.23   10.20
   0   1  17   99.11   10.02
   0  -1  18   28.60    3.43
   0   1  18   25.38    3.33
   0  -1  18   27.82    3.70
   0   1 -19    5.07    1.13
   0   1  19    4.04    1.21
   0  -1  19    3.50    1.15
   0   1 -20   -0.09    0.65
   0   1  20    0.20    0.73
   0  -1  20    0.10    0.67
   0   1 -21    6.59    1.27
   0  -1  21    9.36    1.48
   0   1  21    7.41    1.33
   0  -1 -21    5.87    1.50
   0   1  22    0.48    0.57
   0   1 -22    0.63    0.64
   0  -1 -22    0.44    0.62
   0  -2   0 4508.83  327.15
   0   2   0 3496.65  326.96
   0   2   0 3699.67  327.00
   0   2   0 3559.22  326.96
   0   2  -1  245.84   19.22
   0   2   1  200.33   19.00
   0   2  -1  222.27   18.96
   0  -2   1  186.27   19.56
   0   2  -1  200.78   19.00
   0   2  -1  209.07   19.00
   0   2   1  220.06   19.06
   0   2   1  228.46   19.08
   0   2   2 1929.97  166.98
   0   2   2 1993.40  166.69
   0   2   2 1896.15  166.61
   0   2  -2 1839.01  166.58
   0   2  -2 1932.31  166.59
   0   2   2 1839.75  166.66
   0  -2   2 1784.48  166.94
   0   2   2 1902.52  166.67
   0  -2   2 1843.03  166.56
   0   2  -2 2006.80  166.56
   0   2   3  239.38   19.41
   0   2  -3  244.30   18.86
   0  -2   3  188.13   19.11
   0   2   3  190.15   18.84
   0   2   3  200.39   18.88
   0   2   3  182.62   18.79
   0  -2   3  195.64   18.77
   0   2  -3  232.23   18.73
   0   2   3  211.54   19.00
   0   2   3  200.00   18.84
   0   2   3  241.43   18.91
   0   2   3  231.94   18.90
   0  -2   3  200.69   18.99
   0  -2   3  196.24   19.30
   0   2   4 1717.43  156.46
   0   2   4 1679.96  156.40
   0  -2   4 1637.34  156.50
   0  -2   4 1671.35  156.31
   0   2  -4 1622.98  156.28
   0   2   4 1673.68  156.94
   0   2   4 1739.19  156.34
   0  -2   4 1612.25  156.46
   0  -2   4 1877.76  156.88
   0  -2   4 1628.89  156.72
   0   2   4 1804.67  156.60
   0   2   4 1764.89  156.33
   0   2   4 1741.48  156.41
   0   2  -4 2054.05  156.22
   0   2  -4 2093.70  156.19
   0   2   5  140.94   12.83
   0  -2   5  133.26   12.71
   0   2   5  155.48   13.60
   0  -2   5  118.79   12.76
   0   2   5  137.65   12.89
   0   2   5  136.52   13.02
   0   2   5  145.92   12.71
   0  -2   5  129.39   12.99
   0   2   5  145.75   12.85
   0  -2   5  126.55   12.81
   0   2   5  154.87   12.71
   0  -2   5  155.61   13.36
   0   2   6 2563.78  225.09
   0  -2   6 2588.28  225.08
   0   2   6 2404.11  225.81
   0  -2   6 2613.61  225.16
   0   2   6 2382.05  224.84
   0  -2   6 2777.61  225.28
   0  -2   6 2654.50  225.67
   0   2   6 2591.97  225.15
   0   2   6 2595.25  225.40
   0  -2   7   10.22    1.66
   0   2   7   16.48    2.62
   0   2   7   12.11    1.81
   0   2   7   10.82    1.75
   0  -2   7   10.90    1.75
   0   2   7    9.48    1.88
   0   2   8   46.43    4.80
   0  -2   8   36.41    4.47
   0   2   8   36.18    5.25
   0   2   8   35.28    4.85
   0  -2   8   38.00    4.61
   0   2   8   46.49    4.82
   0   2   9    4.76    1.22
   0   2   9    1.96    1.33
   0  -2   9    2.78    0.95
   0  -2   9    2.68    1.32
   0   2   9    1.79    0.92
   0   2   9    2.50    1.16
   0  -2   9    3.56    1.07
   0   2  10    1.51    1.00
   0   2  10    1.90    1.05
   0   2  10    1.64    1.20
   0   2  10    1.34    0.95
   0  -2  10    2.52    1.55
   0   2  10    2.09    1.07
   0  -2  10    2.42    0.96
   0   2  11   36.34    3.71
   0   2  11   30.18    3.68
   0  -2  11   36.93    3.75
   0  -2  11   38.14    4.77
   0   2  11   31.73    4.87
   0   2  11   39.35    4.89
   0  -2  11   35.27    5.43
   0   2  11   34.70    4.80
   0   2  11   34.93    4.64
   0   2  11   31.34    5.10
   0   2  11   40.79    3.67
   0   2  12  121.52   13.39
   0   2  12  126.13   12.95
   0   2  12  122.93   12.64
   0   2  12  113.69   11.38
   0   2  12  123.24   11.37
   0  -2  12  130.52   11.44
   0  -2  12  135.44   12.93
   0  -2  12  135.07   13.89
   0   2  12  111.08   12.93
   0   2  12  126.79   12.88
   0  -2  12  115.10   11.29
   0   2  12  123.73   11.25
   0   2  13   33.66    4.99
   0   2  13   35.78    5.24
   0   2  13   39.18    3.94
   0  -2  13   40.40    4.00
   0  -2  13   39.75    4.27
   0   2  13   32.06    3.92
   0  -2  13   30.06    5.60
   0   2  13   33.47    5.12
   0  -2  13   43.82    5.50
   0   2  13   32.42    5.30
   0  -2  13   33.93    3.83
   0   2  13   36.78    3.78
   0  -2  14   19.45    3.03
   0   2  14   21.89    2.78
   0  -2  14   27.59    2.95
   0   2  14   23.51    4.41
   0   2  14   21.50    4.00
   0  -2  14   25.07    4.21
   0  -2  14   21.11    4.52
   0   2  14   22.05    4.19
   0   2  14   23.88    2.69
   0  -2  15   90.26   11.51
   0   2  15   74.70   10.66
   0   2  15   89.41   10.68
   0  -2  15  109.44   11.36
   0   2  15   77.85   10.56
   0  -2  15   90.65    9.32
   0  -2  15  105.44    9.13
   0   2  15   88.14    8.90
   0  -2  16   45.32    6.56
   0   2  16   37.52    6.44
   0   2  16   36.41    6.19
   0   2  16   40.19    4.61
   0  -2  16   44.72    5.11
   0  -2  16   45.40    4.79
   0  -2  17   67.18    6.63
   0  -2  17   62.92    6.95
   0   2  17   58.61    6.43
   0   2  18   13.83    2.17
   0  -2  18   14.29    2.54
   0  -2  18   16.38    2.33
   0   2 -19    7.16    1.41
   0  -2  19    7.81    1.57
   0  -2  19    7.22    1.83
   0   2  19    6.97    1.48
   0   2 -20    0.68    0.69
   0  -2  20    0.91    0.80
   0   2  20    1.25    0.84
   0   2 -21   11.04    1.69
   0   2  21   12.76    1.78
   0  -2 -21   13.50    2.08
   0   2 -22    1.20    0.60
   0   2  22    2.25    0.69
   0  -2 -22    0.70    0.76
   0   2 -22    0.55    0.52
   0  -3   0    0.22    0.29
   0   3   0    0.18    0.22
   0   3   0   -0.04    0.22
   0   3   0    0.64    0.31
   0   3  -1  431.41   37.69
   0  -3   1  380.41   37.74
   0   3  -1  419.15   37.52
   0   3  -1  407.98   37.52
   0   3   1  442.10   37.66
   0   3   1  422.57   37.58
   0  -3  -1  439.29   37.26
   0   3   1  406.17   37.57
   0   3   2 1300.08  121.28
   0   3  -2 1362.51  121.26
   0   3   2 1363.42  121.08
   0   3   2 1424.44  121.41
   0   3  -2 1414.08  121.33
   0  -3   2 1360.91  122.11
   0   3  -2 1451.58  121.31
   0   3   2 1415.65  121.42
   0  -3   2 1382.66  121.26
   0   3   3  520.62   45.57
   0  -3   3  422.35   45.72
   0   3   3  458.20   44.94
   0   3  -3  527.69   44.98
   0   3  -3  515.16   44.97
   0   3   3  529.49   45.10
   0   3   3  525.84   45.09
   0   3  -3  540.95   44.96
   0  -3   3  498.10   45.46
   0   3   4    6.79    1.14
   0  -3   4    6.94    1.40
   0   3   4    8.03    1.50
   0  -3   4    6.81    1.01
   0   3   4    6.73    1.06
   0  -3   4    5.75    1.51
   0   3   4    7.66    1.11
   0  -3   4    7.94    1.29
   0   3   4    9.50    1.21
   0   3   5   80.77    7.55
   0   3   5   65.33    6.73
   0  -3   5   67.71    6.63
   0   3   5   63.66    6.64
   0   3   5   64.40    6.77
   0  -3   5   63.51    6.94
   0   3   5   64.04    6.87
   0   3   5   78.55    6.72
   0   3   5   76.49    6.75
   0  -3   5   67.02    6.89
   0  -3   5   68.00    7.28
   0  -3   5   79.57    7.47
   0   3   6  160.48   15.28
   0  -3   6  164.02   15.43
   0  -3   6  158.83   15.15
   0   3   6  147.32   15.12
   0   3   6  187.08   16.20
   0   3   6  149.47   15.28
   0  -3   6  168.67   15.74
   0   3   6  176.46   15.12
   0  -3   6  166.54   15.40
   0  -3   6  187.19   16.06
   0   3   6  157.10   15.45
   0   3   6  171.83   15.15
   0   3   6  171.56   15.32
   0   3   7  793.81   69.77
   0  -3   7  780.25   68.86
   0   3   7  727.77   68.85
   0   3   7  755.97   68.80
   0  -3   7  779.97   69.15
   0   3   7  761.50   68.85
   0   3   7  779.35   69.08
   0  -3   7  818.40   69.56
   0  -3   7  803.27   68.92
   0  -3   8  131.87   12.67
   0   3   8  130.62   12.80
   0   3   8  139.52   13.65
   0   3   8  135.61   12.75
   0  -3   8  130.88   13.44
   0   3   8  121.92   12.88
   0   3   8  129.73   12.76
   0  -3   8  134.92   12.77
   0   3   9    2.47    1.03
   0   3   9    0.78    1.05
   0   3   9    3.85    1.28
   0  -3   9    2.82    0.98
   0   3   9    3.10    1.09
   0   3   9    1.52    0.95
   0  -3   9    2.54    1.30
   0  -3   9    2.56    0.99
   0   3  10   13.24    3.05
   0   3  10   15.88    2.76
   0   3  10   12.64    2.45
   0  -3  10   15.20    2.49
   0   3  10   16.63    1.90
   0  -3  10   21.65    3.67
   0   3  10   16.39    2.87
   0   3  10   16.59    2.79
   0  -3  10   16.38    2.66
   0   3  11   41.22    4.16
   0   3  11   41.57    4.25
   0  -3  11   39.64    4.28
   0   3  11   38.19    5.43
   0  -3  11   41.11    5.29
   0  -3  11   34.76    5.80
   0   3  11   42.37    5.39
   0   3  11   49.22    5.67
   0   3  11   42.17    6.02
   0   3  11   46.01    5.40
   0  -3  11   41.65    4.23
   0   3  11   44.90    4.21
   0   3  12   34.82    3.73
   0  -3  12   35.61    3.89
   0   3  12   36.62    3.85
   0   3  12   34.65    4.91
   0   3  12   34.82    5.24
   0  -3  12   30.85    5.54
   0  -3  12   37.53    5.03
   0   3  12   32.15    4.91
   0   3  12   37.29    5.71
   0   3  12   37.34    5.00
   0   3  12   39.43    3.77
   0  -3  12   37.23    3.82
   0   3  13   18.69    3.34
   0   3  13   17.24    3.32
   0   3  13   12.04    2.73
   0   3  13   17.28    2.19
   0  -3  13   18.14    2.26
   0   3  13   15.51    3.35
   0  -3  13   15.77    3.16
   0  -3  13   16.95    3.88
   0  -3  13   18.00    2.21
   0   3  13   18.76    2.12
   0   3  13   11.44    2.76
   0   3  14   10.18    2.51
   0   3  14   10.57    2.71
   0   3  14   10.10    1.66
   0  -3  14   11.76    2.12
   0  -3  14   12.22    1.79
   0  -3  14    9.23    2.58
   0   3  14    9.43    2.77
   0  -3  14   10.42    1.65
   0   3  14    7.00    2.20
   0   3  14   13.12    1.69
   0   3  15   25.09    5.06
   0  -3  15   38.87    4.59
   0   3  15   35.22    4.03
   0  -3  15   43.28    4.23
   0  -3  15   36.08    5.63
   0  -3  15   38.18    4.08
   0   3  15   25.42    4.73
   0   3  15   36.23    3.86
   0   3  16  259.47   28.54
   0  -3  16  305.05   29.28
   0  -3  16  329.05   26.94
   0   3  16  275.98   26.64
   0  -3  16  288.85   27.21
   0   3  16  241.14   27.77
   0  -3  16  325.80   26.83
   0  -3  17  120.68   12.36
   0  -3  17  126.19   11.97
   0   3  17  124.54   11.86
   0  -3  18   -0.12    0.90
   0   3  18   -0.11    0.76
   0  -3  18   -0.66    1.19
   0   3 -19   14.22    2.12
   0  -3  19   18.21    2.42
   0   3  19   17.90    2.33
   0  -3  19   16.81    2.70
   0   3 -20    8.91    1.44
   0   3  20    7.96    1.52
   0  -3 -20    9.63    1.79
   0   3 -21   -0.36    0.59
   0   3  21   -0.47    0.68
   0  -3 -21    0.13    0.70
   0   3 -22   -0.25    0.49
   0   3  22   -0.19    0.48
   0  -3 -22   -0.12    0.73
   0  -4   0  681.92   68.92
   0   4   0  755.30   68.62
   0   4   0  826.56   68.59
   0   4   0  805.95   68.55
   0   4   0  779.14   68.53
   0  -4   1 4970.45  428.07
   0  -4  -1 5275.97  427.94
   0   4  -1 5161.41  427.82
   0   4   1 4723.93  427.66
   0   4  -1 4864.22  427.64
   0   4  -1 4796.54  427.64
   0   4   1 4614.85  427.65
   0   4   1 4868.41  427.76
   0   4  -2    4.00    0.98
   0   4   2    4.18    0.86
   0  -4   2    2.08    1.20
   0   4  -2    7.76    0.96
   0   4   2    4.46    0.87
   0   4  -2    6.10    0.93
   0   4   2    4.56    0.97
   0   4   3    9.81    1.41
   0   4   3   12.61    1.61
   0   4   3   13.03    1.61
   0   4  -3   11.00    1.44
   0  -4   3   11.94    2.07
   0   4  -3   12.25    1.52
   0   4   4    0.13    0.29
   0   4  -4    0.06    0.20
   0   4   4    0.22    0.39
   0  -4   4   -0.13    0.40
   0  -4   5    6.44    1.54
   0   4   5    7.56    1.77
   0   4   5    6.53    1.15
   0   4   5    7.06    1.30
   0   4   5    8.76    1.35
   0  -4   5    8.07    1.49
   0  -4   5    7.81    1.81
   0   4   5    9.33    1.31
   0  -4   6   23.28    3.41
   0   4   6   26.98    3.27
   0   4   6   29.09    4.03
   0   4   6   25.64    3.08
   0   4   6   33.67    3.28
   0  -4   6   31.27    3.95
   0   4   6   28.06    3.10
   0  -4   6   25.71    3.37
   0  -4   6   23.29    3.65
   0  -4   7   56.64    6.40
   0   4   7   68.40    7.22
   0   4   7   54.84    6.06
   0   4   7   62.58    6.35
   0  -4   7   75.67    7.27
   0  -4   7   54.89    6.32
   0  -4   7   56.64    6.75
   0   4   8  194.91   17.60
   0  -4   8  188.32   17.60
   0   4   8  169.92   17.22
   0   4   8  191.08   18.44
   0  -4   8  194.53   18.33
   0  -4   8  175.47   17.84
   0  -4   8  190.76   17.62
   0   4   9  331.82   29.52
   0   4   9  276.91   27.93
   0  -4   9  307.78   28.28
   0   4   9  313.41   28.36
   0  -4   9  317.46   28.42
   0  -4   9  312.85   29.22
   0  -4  10  142.25   13.59
   0  -4  10  129.32   14.33
   0   4  10  127.51   12.27
   0   4  10  134.44   12.23
   0  -4  10  137.36   12.37
   0   4  10  139.81   13.55
   0  -4  10  136.65   13.39
   0   4  10  138.99   14.45
   0   4  10  115.31   12.99
   0   4  10  138.95   12.24
   0  -4  10  137.49   12.34
   0  -4  11   -0.35    1.32
   0  -4  11    0.23    0.81
   0  -4  11    0.22    0.46
   0   4  11   -0.34    0.46
   0   4  11    0.46    0.49
   0  -4  11    0.92    0.48
   0  -4  11    1.40    0.87
   0   4  11    0.88    1.04
   0   4  11    0.91    0.83
   0   4  11    0.85    0.93
   0   4  11    0.58    0.42
   0   4  12  131.60   13.08
   0   4  12  138.42   13.04
   0  -4  12  146.45   13.27
   0  -4  12  156.25   14.88
   0   4  12  128.51   14.07
   0   4  12  134.47   14.50
   0   4  12  156.21   13.10
   0   4  12  121.80   14.20
   0  -4  12  152.55   13.22
   0   4  13   13.10    2.65
   0   4  13   12.39    2.90
   0  -4  13   13.60    1.93
   0   4  13   13.08    1.89
   0   4  13   13.88    1.80
   0  -4  13   15.54    3.12
   0  -4  13   13.64    1.95
   0  -4  13   13.70    1.91
   0   4  13    9.32    2.48
   0   4  13   16.31    1.90
   0   4  14   45.72    6.38
   0   4 -14   34.12    5.25
   0   4  14   44.40    4.74
   0  -4  14   61.14    5.21
   0   4  14   45.37    4.89
   0  -4  14   50.07    6.65
   0  -4  14   44.90    4.94
   0  -4  14   53.27    5.03
   0   4  14   39.38    5.89
   0   4 -15   17.51    3.17
   0   4  15   18.51    3.87
   0  -4  15   22.60    4.31
   0  -4  15   26.37    3.01
   0  -4  15   21.99    3.32
   0   4  15   22.00    2.79
   0   4  15   18.42    3.69
   0  -4  15   23.10    2.86
   0   4  16  101.48   10.55
   0  -4  16  107.85   11.19
   0  -4  16  132.83   10.95
   0   4  16   94.22   11.75
   0  -4  16  113.04   10.74
   0   4  17    0.63    0.85
   0  -4  17    0.17    1.17
   0   4  17   -0.28    1.16
   0  -4  17    0.12    0.70
   0  -4  18    0.23    0.67
   0  -4  18   -0.50    1.28
   0   4  18    1.02    0.84
   0   4 -19   -0.16    0.68
   0   4  19    0.10    0.75
   0  -4  19    0.31    1.05
   0  -4 -19    0.51    0.84
   0   4 -20    1.36    0.73
   0  -4  20    1.22    1.05
   0   4  20    0.52    0.63
   0  -4 -20    1.95    1.00
   0   4 -21    0.40    0.49
   0   4  21   -0.22    0.55
   0  -4 -21    0.13    0.71
   0   4 -22    0.43    0.45
   0   4  22    0.76    0.50
   0  -4 -22    1.05    0.79
   0   5   0    0.17    0.37
   0   5   0    0.08    0.30
   0   5   0   -0.08    0.33
   0   5  -1  668.84   63.78
   0   5   1  724.82   63.45
   0   5   1  706.63   63.73
   0   5   1  748.99   63.84
   0   5  -1  735.13   63.71
   0   5   1  732.28   63.76
   0   5  -1  720.42   63.70
   0  -5   2  455.88   44.89
   0   5   2  490.32   43.45
   0   5   2  489.01   43.43
   0   5  -2  476.63   43.35
   0   5  -2  485.96   43.33
   0   5   2  511.46   43.57
   0   5   3  327.17   27.45
   0   5   3  308.44   27.30
   0  -5   3  274.43   28.12
   0   5   3  300.95   27.25
   0   5  -3  295.10   27.15
   0   5  -3  299.89   27.12
   0  -5   4  425.42   44.09
   0   5   4  512.72   43.04
   0   5   4  491.13   42.83
   0   5   4  474.61   42.84
   0   5  -4  492.40   42.73
   0  -5   4  435.46   43.40
   0   5   5  131.28   13.38
   0  -5   5  144.84   14.66
   0  -5   5  131.12   14.70
   0   5   5  157.75   13.84
   0   5   5  154.88   13.62
   0  -5   5  142.26   14.07
   0   5   5  152.03   13.67
   0   5   6   70.76    7.62
   0  -5   6   73.11    8.43
   0   5   6   85.76    8.07
   0   5   6   81.70    7.78
   0  -5   6   73.56    8.12
   0  -5   6   73.92    8.80
   0   5   6   87.83    7.91
   0   5   7   90.60    9.20
   0  -5   7   87.79    9.79
   0   5   7   91.36    9.23
   0  -5   7  108.05   10.49
   0  -5   7   84.56   10.08
   0   5   7  104.31    9.55
   0  -5   7   98.81    9.77
   0  -5   8  292.28   27.06
   0   5   8  274.37   26.46
   0   5   8  294.59   26.67
   0  -5   8  313.12   27.78
   0  -5   8  280.33   27.42
   0  -5   8  296.25   27.00
   0  -5   9    1.42    1.11
   0  -5   9    0.59    0.74
   0  -5   9    0.72    0.48
   0   5   9    0.58    0.44
   0   5   9    0.80    0.48
   0  -5   9    0.50    0.41
   0  -5   9    0.96    0.77
   0   5   9    0.85    0.74
   0   5   9    0.35    0.89
   0   5   9    0.18    0.78
   0  -5  10   85.94    9.54
   0   5  10   87.28    8.27
   0   5  10   91.77    8.25
   0  -5  10   84.05    8.33
   0  -5  10   89.48    9.50
   0   5  10   87.40    9.13
   0   5  10   89.98    9.46
   0   5  10   93.28    9.54
   0  -5  11    0.98    1.03
   0   5  11    0.88    0.63
   0   5  11    0.30    0.47
   0  -5  11    0.24    0.48
   0   5  11    0.67    0.98
   0  -5  11    0.22    0.75
   0   5  11    0.36    0.83
   0   5  11    0.88    0.83
   0  -5  12    7.19    2.06
   0   5  12    5.96    1.13
   0   5  12    7.19    1.24
   0  -5  12    8.90    1.32
   0   5  12    7.54    2.09
   0   5  12    6.71    1.74
   0   5  12    3.84    1.54
   0   5  13   31.23    3.39
   0   5  13   31.57    3.48
   0  -5  13   23.93    4.55
   0   5  13   30.88    4.78
   0   5  13   30.05    4.57
   0  -5  13   33.65    3.58
   0   5 -14  297.03   35.70
   0  -5  14  451.84   37.83
   0   5  14  396.12   35.19
   0   5  14  407.35   35.09
   0  -5  14  425.63   35.45
   0   5  14  346.47   36.55
   0  -5  14  411.94   35.33
   0   5 -15    0.61    0.92
   0   5  15    0.58    0.83
   0   5  15    0.49    0.72
   0  -5  15    0.11    0.77
   0   5  15    0.57    1.19
   0  -5  15   -0.12    0.77
   0   5  16    7.92    1.55
   0  -5  16    6.50    1.95
   0  -5  16    8.69    1.73
   0   5  16    4.30    1.98
   0  -5  17   10.14    2.14
   0   5  17    6.04    1.37
   0  -5 -17    7.76    1.53
   0  -5  17    7.58    1.54
   0   5  17    4.75    1.99
   0   5  18   -0.19    0.72
   0  -5  18    0.33    1.17
   0  -5 -18   -0.13    0.74
   0  -5  18    0.47    0.72
   0   5  18    0.26    1.18
   0   5  19    9.78    1.56
   0  -5  19   11.55    2.11
   0  -5 -19   10.59    1.84
   0  -5  19    6.12    1.43
   0   5 -19    9.20    1.44
   0   5  19    5.34    1.86
   0   5 -20    3.00    0.83
   0   5  20    3.86    0.98
   0  -5  20    3.13    1.26
   0  -5 -20    4.98    1.32
   0   5 -21    1.22    0.56
   0   5  21    1.82    0.69
   0   5 -22    0.60    0.43
   0   6   0 2112.80  184.76
   0   6   0 2089.23  184.79
   0   6   1  830.64   80.54
   0   6   1  947.76   80.60
   0   6  -1  898.71   80.44
   0   6   1  952.81   80.55
   0   6  -1  921.52   80.47
   0   6  -2  614.37   55.83
   0   6  -2  618.12   55.89
   0   6   2  634.29   55.99
   0   6   2  648.56   56.09
   0  -6   2  646.09   57.98
   0   6   3   26.95    3.24
   0   6   3   29.71    3.46
   0  -6   3   26.35    4.34
   0   6   3   25.98    3.27
   0   6  -3   28.86    3.24
   0  -6   4   84.41   10.37
   0   6   4   89.38    8.80
   0   6   4   95.19    8.95
   0   6   4   89.02    8.73
   0  -6   4   79.41    9.45
   0  -6   5   25.04    4.47
   0   6   5   32.17    3.68
   0   6   5   32.47    3.86
   0  -6   5   30.04    4.17
   0   6   5   32.39    3.74
   0  -6   6  272.47   28.13
   0  -6   6  317.13   27.87
   0   6   6  308.02   27.39
   0   6   6  291.93   27.10
   0   6   6  303.43   27.22
   0  -6   6  279.32   28.48
   0   6   7   -0.46    0.53
   0  -6   7   -0.28    0.87
   0   6   7   -0.15    0.51
   0   6   7    0.13    0.47
   0  -6   8  143.43   14.53
   0  -6   8  146.27   13.92
   0   6   8  143.98   13.53
   0  -6   8  122.45   12.67
   0   6   8  150.41   12.49
   0   6   8  140.02   12.49
   0  -6   8  147.75   12.74
   0  -6   8  121.90   12.55
   0  -6   8  132.79   13.94
   0   6   8  128.00   13.12
   0   6   8  144.24   13.58
   0  -6   9  106.05   10.23
   0  -6   9   93.52   10.44
   0  -6   9   88.26    8.91
   0   6   9   98.49    8.67
   0   6   9   92.23    8.60
   0  -6   9   86.95    8.73
   0   6   9   86.46    9.34
   0  -6   9  100.36   10.17
   0   6   9   96.24    9.80
   0  -6  10  105.55   11.47
   0   6  10  110.21   10.01
   0   6  10  110.66   10.05
   0  -6  10  108.06   10.18
   0  -6  10  111.05   11.53
   0   6  10  101.15   10.82
   0   6  10  102.31   11.17
   0  -6  11    2.94    1.32
   0   6  11    2.08    0.72
   0   6  11    2.59    0.75
   0  -6  11    2.44    0.80
   0   6  11    3.52    1.23
   0  -6  11    3.50    1.39
   0   6  11    1.36    1.09
   0   6  12   26.00    2.85
   0   6  12   25.45    2.91
   0   6 -12   20.32    3.39
   0  -6  12   19.12    3.85
   0   6  12   24.43    3.99
   0  -6  12   31.62    3.16
   0   6 -13   91.95   11.00
   0  -6  13  112.59   10.51
   0   6  13  104.76   11.73
   0   6  13  112.73   10.29
   0   6  13  114.22   10.39
   0   6 -14   53.42    7.29
   0   6  14   70.46    6.79
   0   6  14   69.23    6.68
   0  -6  14   71.25    7.06
   0   6  14   67.02    8.15
   0  -6  14   70.68    6.96
   0   6  15    6.49    1.37
   0   6  15    6.44    1.26
   0  -6  15    6.15    1.50
   0   6  15    6.01    2.06
   0  -6  15    9.15    1.67
   0   6  16   20.34    2.63
   0   6  16   23.20    2.81
   0  -6  16   20.81    3.38
   0  -6  16   22.97    2.96
   0   6  16   23.70    3.99
   0  -6  16   23.32    3.05
   0  -6  17    3.82    1.55
   0   6  17    2.60    0.94
   0   6  17    1.65    1.40
   0  -6  17    2.50    1.10
   0  -6  18   28.48    3.87
   0   6  18   30.40    3.37
   0   6  18   19.86    3.97
   0  -6  18   33.97    3.67
   0  -6  19   32.68    3.70
   0   6  19   32.00    3.05
   0   6  19   24.88    3.80
   0   6 -19   21.36    2.68
   0  -6  19   19.77    2.86
   0  -6  20    7.69    1.65
   0   6  20    8.21    1.25
   0   6  20    5.38    1.57
   0   6 -20    4.52    0.98
   0   6 -21    1.08    0.50
   0   6  21    3.38    0.75
   0   7   0    0.35    0.49
   0   7   0    0.35    0.51
   0   7  -1   17.31    2.40
   0   7  -1   19.01    2.45
   0   7   1   16.37    2.41
   0  -7   1   14.43    3.73
   0   7   1   18.53    2.48
   0   7  -2  127.37   12.50
   0  -7   2  132.59   14.97
   0   7   2  139.00   12.70
   0   7  -2  127.80   12.53
   0   7   2  140.82   12.83
   0   7   2  126.14   12.71
   0   7   3    6.93    1.49
   0  -7   3    4.08    1.82
   0   7   3    6.83    1.44
   0   7  -3    7.46    1.37
   0  -7   4  661.04   60.85
   0   7   4  692.99   59.85
   0   7   4  680.65   59.69
   0  -7   4  582.47   61.74
   0   7   5    9.18    1.72
   0  -7   5   10.38    2.24
   0   7   5    8.02    1.71
   0  -7   5    6.40    2.32
   0  -7   6  288.77   26.32
   0   7   6  285.67   25.60
   0   7   6  281.12   25.75
   0  -7   6  244.38   26.95
   0  -7   6  241.46   26.66
   0   7  -6  282.07   24.78
   0   7   7  179.98   16.47
   0   7   7  178.18   16.28
   0  -7   7  149.95   17.37
   0  -7   7  181.92   16.95
   0  -7   7  154.51   17.09
   0   7  -7  175.14   15.42
   0   7   7  159.34   16.18
   0   7   7  171.78   15.22
   0  -7   7  142.60   15.50
   0  -7   7  181.85   15.56
   0   7   7  171.80   15.25
   0   7   8    2.42    1.08
   0  -7   8    5.69    1.71
   0  -7   8    0.97    1.03
   0  -7   8    4.94    1.01
   0  -7   8    2.61    0.81
   0   7   8    3.79    0.72
   0   7   8    2.56    0.65
   0  -7   8    2.14    1.24
   0   7   8    3.69    1.26
   0  -7   9    0.25    0.83
   0   7   9    0.39    0.65
   0   7   9    0.17    0.41
   0   7   9    0.42    0.45
   0  -7   9    0.09    0.41
   0  -7   9    0.49    0.41
   0  -7   9    0.53    0.81
   0   7   9    0.19    0.74
   0  -7  10   14.28    3.13
   0  -7  10   17.14    3.16
   0   7  10   15.85    1.89
   0   7  10   16.31    1.94
   0  -7  10   13.07    1.98
   0  -7  10   14.93    3.00
   0   7  10   16.91    2.92
   0   7  11    2.63    0.75
   0   7  11    1.76    0.70
   0  -7  11    2.51    0.83
   0   7 -11    2.30    1.10
   0   7  11    0.70    0.95
   0   7 -12   14.38    2.83
   0   7  12   21.45    2.41
   0   7  12   21.34    2.35
   0   7 -12   15.23    2.79
   0   7  12   20.66    3.50
   0  -7  12   17.22    2.43
   0   7  13    1.01    0.70
   0   7  13    0.26    0.70
   0  -7  13    1.56    0.85
   0   7 -13    0.59    0.85
   0   7  13    0.53    1.26
   0   7 -14   -0.20    0.84
   0   7  14   -0.08    0.65
   0   7  14   -0.36    0.72
   0  -7  14    0.12    0.80
   0  -7  14   -0.26    0.85
   0   7  14   -0.28    1.21
   0   7  15    1.91    0.86
   0   7  15    2.53    0.97
   0  -7  15    1.10    1.00
   0  -7  15    3.55    1.21
   0   7  15    1.13    1.43
   0   7  16    0.09    0.77
   0  -7  16    0.12    0.86
   0  -7  16    0.13    0.99
   0   7  16   -0.28    1.05
   0  -7  17   10.78    2.32
   0   7  17   12.14    1.78
   0  -7  17   11.97    1.95
   0   7  17    7.93    2.28
   0  -7  17   12.53    2.04
   0  -7  18   14.21    2.43
   0   7  18   14.34    1.91
   0   7  18   14.47    2.81
   0   7 -18   10.37    1.61
   0  -7  18   14.14    2.06
   0   7  19   19.07    1.99
   0  -7  19   16.30    2.47
   0   7  19   12.56    2.54
   0   7 -19   10.27    1.60
   0  -7  19   12.47    1.93
   0   7  20    3.01    0.76
   0  -7  20    2.98    1.10
   0   7  20    1.53    0.88
   0   7 -20    2.09    0.59
   0   7  21    7.29    1.08
   0   8   0    8.56    1.63
   0   8   0    7.05    1.51
   0   8   1   -0.14    0.48
   0   8  -1   -0.14    0.54
   0   8   1    0.14    0.50
   0  -8   1    1.07    1.79
   0   8  -1    0.40    0.58
   0   8  -2  184.34   16.14
   0  -8   2  153.93   18.47
   0   8   2  165.50   16.28
   0   8  -2  158.62   16.15
   0   8   2  185.58   16.50
   0   8   3    0.68    0.73
   0   8   3    2.75    0.99
   0  -8   3    2.22    1.33
   0   8  -3    1.49    0.70
   0  -8  -4   -0.19    0.73
   0  -8   4    0.12    0.44
   0   8  -4    0.20    0.34
   0   8  -4    0.50    0.41
   0   8   4   -0.19    0.53
   0  -8   4   -0.49    1.23
   0   8   4   -0.17    0.57
   0   8   4   -0.16    0.60
   0   8   5   45.66    4.96
   0  -8   5   49.03    5.97
   0   8   5   41.48    4.98
   0   8   5   38.47    3.89
   0  -8   5   35.20    4.33
   0   8  -5   40.21    3.96
   0  -8   5   44.59    6.59
   0   8  -5   50.39    4.14
   0   8   6   58.75    6.25
   0  -8   6   60.49    6.98
   0   8   6   61.26    6.47
   0  -8   6   43.31    7.17
   0  -8   6   45.54    5.51
   0   8   6   52.09    5.13
   0  -8   6   68.08    5.62
   0   8  -6   57.98    5.22
   0  -8   6   56.92    7.53
   0   8   6   52.34    5.95
   0   8  -6   58.61    5.32
   0   8   7  381.99   34.65
   0  -8   7  393.93   35.27
   0   8   7  376.48   34.43
   0  -8   7  319.85   35.71
   0  -8   7  319.52   33.61
   0  -8   7  460.12   33.80
   0   8   7  363.53   33.25
   0   8  -7  349.26   33.26
   0  -8   7  347.40   35.56
   0   8   7  411.91   34.45
   0   8  -7  405.81   33.44
   0  -8   8    8.43    2.65
   0   8   8   11.23    2.24
   0  -8   8   11.25    1.72
   0   8   8   10.57    1.40
   0  -8   8   10.63    1.70
   0  -8   8    9.61    2.51
   0   8   8    9.04    2.00
   0   8   9   14.36    2.71
   0  -8   9   15.53    3.46
   0   8  -9   14.75    2.60
   0  -8   9   12.98    2.08
   0   8   9   16.60    1.90
   0  -8   9   15.17    2.04
   0  -8   9   13.53    3.02
   0   8   9   13.58    2.64
   0  -8  10  118.68   13.94
   0   8  10  137.03   11.92
   0  -8  10  122.24   12.08
   0   8 -10  120.79   12.86
   0  -8  10  128.10   13.76
   0   8  10  131.05   13.18
   0   8 -11    2.47    1.12
   0   8  11    1.84    0.73
   0  -8  11    2.23    0.89
   0   8  11    2.62    1.36
   0   8 -11    2.70    1.19
   0   8  12  113.08    9.91
   0   8  12  113.96   11.40
   0  -8  12  114.50   10.18
   0   8 -12   93.40   10.76
   0   8 -12   79.77   10.38
   0   8  13  149.98   13.04
   0   8 -13  114.03   13.61
   0   8 -13  114.56   13.76
   0  -8  13  160.92   13.39
   0   8  13  146.88   14.59
   0   8  14    4.89    1.16
   0  -8  14    5.14    1.35
   0  -8  14    5.39    1.41
   0   8  14    6.27    2.14
   0   8  15    1.37    0.81
   0  -8  15    2.60    1.14
   0   8  15    1.37    1.38
   0  -8  15    1.63    1.08
   0   8  16   35.79    4.19
   0  -8  16   50.54    4.82
   0  -8  16   39.08    4.47
   0   8  16   35.30    5.33
   0   8  17    1.27    0.74
   0  -8  17    0.64    1.21
   0  -8  17    1.37    0.88
   0   8  17    3.69    1.62
   0  -8  17    1.72    0.96
   0   8  18    8.46    1.34
   0  -8  18    7.54    1.73
   0   8  18    7.72    2.00
   0  -8  18    6.58    1.46
   0   8  19    1.97    0.71
   0  -8  19    1.21    1.00
   0   8  19    1.31    0.96
   0  -8  19    2.31    0.81
   0  -8  20    2.11    0.94
   0   8  20    1.96    0.93
   0   9   0   -0.16    0.54
   0   9   0    0.16    0.57
   0  -9   0   -0.73    2.05
   0  -9   0    0.55    0.79
   0   9   0   -0.05    0.33
   0  -9   1  105.34   12.14
   0  -9  -1   86.34   12.05
   0   9   1  124.04   11.27
   0   9  -1  131.78   11.30
   0  -9   1  139.23   16.18
   0   9  -1  125.47   12.20
   0   9  -1  128.25   12.20
   0   9   1  132.85   12.35
   0   9   1  126.57   12.27
   0   9  -1  126.05   11.31
   0  -9   2    4.98    1.45
   0  -9  -2    3.38    1.51
   0   9   2    6.27    0.99
   0   9  -2    6.73    0.99
   0  -9   2    4.02    2.26
   0   9   2    7.41    1.68
   0   9  -2    6.44    1.50
   0   9   2    6.02    1.54
   0   9  -2    8.04    1.05
   0   9  -3  131.66   12.28
   0   9   3  148.28   12.73
   0  -9   3  138.69   14.70
   0   9   3  130.22   12.44
   0  -9   3   99.76   11.86
   0  -9  -3   98.27   12.43
   0   9  -3  122.25   11.31
   0   9  -3  138.63   12.18
   0   9  -3  125.48   11.36
   0   9   4   21.71    3.12
   0   9   4   18.26    2.91
   0  -9   4   17.01    2.58
   0  -9  -4   12.43    2.82
   0   9  -4   16.52    2.05
   0  -9   4   17.99    4.59
   0   9  -4   20.33    2.80
   0   9  -4   21.85    2.20
   0  -9  -5    0.24    0.75
   0  -9   5    1.17    0.70
   0   9  -5    0.52    0.46
   0   9  -5    0.59    0.40
   0  -9   5   -0.48    1.22
   0   9   5    1.35    0.98
   0   9   5    1.34    0.84
   0   9  -5    0.16    0.62
   0   9   5    0.21    0.64
   0   9   6   94.44    9.76
   0   9   6   94.02    9.61
   0  -9   6   75.29   10.91
   0  -9  -6   66.84    9.56
   0  -9   6   79.14    8.83
   0   9  -6   92.61    8.40
   0   9  -6  105.48    9.59
   0  -9   6   89.25   11.18
   0   9   6   89.66    9.93
   0   9  -6   94.47    8.49
   0   9   7   61.51    7.18
   0   9   7   65.12    7.10
   0  -9   7   45.40    7.87
   0  -9   7   72.47    6.41
   0  -9   7   56.35    6.27
   0  -9  -7   43.25    6.88
   0   9   7   56.24    5.79
   0   9  -7   60.93    5.86
   0   9   7   64.88    7.56
   0   9  -7   70.07    7.02
   0  -9   7   59.52    8.13
   0   9  -7   59.73    5.92
   0   9   7   69.01    6.91
   0   9   8    2.55    1.21
   0  -9   8    2.85    1.73
   0   9  -8    4.47    1.42
   0   9   8    3.79    1.50
   0  -9   8    3.28    1.02
   0   9   8    3.69    0.82
   0  -9   8    5.55    1.24
   0  -9  -8    2.41    1.43
   0  -9   8    5.26    1.95
   0   9   8    5.02    1.55
   0  -9   9    0.77    1.19
   0   9   9    0.25    0.69
   0   9  -9    0.61    0.85
   0  -9   9    0.85    0.59
   0   9   9    0.07    0.47
   0  -9  -9   -0.83    1.05
   0  -9   9    0.94    0.71
   0  -9   9    0.68    0.95
   0   9   9   -0.42    0.95
   0  -9  10  112.69   12.74
   0  -9  10  105.07   10.59
   0   9  10  112.36   10.26
   0  -9  10  110.55   10.52
   0   9 -10  102.29   11.25
   0   9  10  108.70   11.47
   0   9  11    4.01    1.02
   0  -9  11    7.63    1.38
   0   9 -11    4.35    1.52
   0   9  11    6.25    1.85
   0   9  12    2.45    0.83
   0  -9  12    3.25    0.93
   0   9 -12    1.77    1.08
   0   9 -12    0.37    0.76
   0   9  12   -0.39    0.85
   0   9  12    2.27    1.49
   0   9  13    8.29    1.46
   0  -9  13   10.26    1.76
   0   9  13    8.55    2.28
   0   9  14   64.76    6.81
   0   9  14   70.16    8.23
   0  -9  14   69.97    7.16
   0  -9  14   75.72    7.40
   0   9  15   22.47    2.81
   0  -9  15   28.83    3.39
   0   9  15   22.23    3.91
   0  -9  15   23.88    3.10
   0   9  16    1.08    0.71
   0  -9  16    1.40    0.95
   0   9  16    0.73    1.23
   0  -9  16    1.55    1.03
   0   9  17   26.18    3.05
   0  -9  17   32.84    3.80
   0  -9  17   32.30    3.54
   0   9  17   20.27    3.76
   0  -9  17   26.86    3.30
   0  -9  18    3.18    1.26
   0  -9  18    1.77    0.80
   0   9  18    1.17    1.05
   0  -9  18    1.31    0.84
   0  -9  19    3.67    1.14
   0  -9  19    0.90    0.64
   0   9  19    4.54    1.32
   0  10   0   45.13    5.44
   0  10   0   50.29    5.55
   0 -10   0   37.76    5.51
   0  10   0   45.42    4.49
   0  10  -1   -0.18    0.61
   0  10   1    0.38    0.68
   0  10   1    0.38    0.54
   0 -10  -1    0.46    1.13
   0 -10   1    0.39    0.82
   0  10   1    0.25    0.37
   0  10  -1    0.42    0.41
   0  10  -1    0.12    0.34
   0 -10  -2   68.69    9.00
   0 -10   2   68.37    8.54
   0  10   2   90.53    7.82
   0  10  -2   85.01    7.80
   0  10   2   90.92    9.06
   0  10  -2   75.33    8.63
   0  10   2   86.52    9.00
   0  10  -2   81.41    7.76
   0 -10   3    2.53    1.10
   0 -10  -3    3.17    1.55
   0  10  -3    3.18    0.73
   0  10  -3    3.83    0.82
   0  10   3    2.05    1.10
   0  10   3    5.05    1.46
   0  10   4  136.11   13.26
   0  10   4  145.21   13.28
   0 -10   4  112.68   12.50
   0 -10  -4  123.08   13.54
   0  10  -4  125.63   11.83
   0 -10   4   93.54   15.01
   0  10  -4  145.17   12.91
   0  10  -4  133.19   11.89
   0 -10  -5    3.73    1.78
   0 -10   5    2.86    1.02
   0  10  -5    2.23    0.63
   0  10  -5    2.44    0.70
   0 -10   5    2.70    1.93
   0  10  -5    1.78    0.95
   0 -10   5    1.08    1.54
   0  10   5    2.83    1.18
   0  10   5    1.85    1.07
   0 -10   6    5.31    1.41
   0 -10  -6    5.35    1.98
   0  10  -6    8.57    1.20
   0  10  -6    5.68    1.01
   0 -10   6    4.76    2.23
   0 -10   6    3.02    1.87
   0  10   6    5.30    1.69
   0  10  -6    8.86    1.83
   0  10   6    6.30    1.78
   0 -10  -7    7.06    2.28
   0 -10   7    7.68    1.59
   0  10  -7    7.29    1.27
   0  10  -7    8.26    1.22
   0  10   7    6.54    2.00
   0 -10   7    2.98    1.64
   0 -10   7    5.63    2.37
   0  10   7    9.48    2.20
   0  10  -7    9.93    2.02
   0  10   7    8.28    2.07
   0  10   8  135.28   13.16
   0  10   8  125.78   13.19
   0 -10   8  109.03   14.18
   0 -10  -8  127.63   13.76
   0 -10   8  126.20   12.21
   0  10  -8  130.11   11.66
   0  10  -8  130.09   12.86
   0  10   8  106.36   13.22
   0 -10   8  122.35   14.14
   0  10   8  124.26   12.74
   0  10   9   64.26    8.36
   0 -10   9   69.25    9.47
   0 -10  -9   73.91    8.97
   0 -10   9   70.90    7.51
   0 -10   9   79.64    7.50
   0  10   9   64.36    8.76
   0  10  -9   71.97    8.18
   0  10   9   84.76    8.42
   0 -10  10   26.93    5.23
   0 -10  10   32.81    3.98
   0 -10 -10   27.62    4.98
   0 -10  10   37.71    4.01
   0  10  10   37.42    4.79
   0  10  10   27.84    5.01
   0  10 -10   35.59    4.67
   0 -10  11   30.62    3.60
   0  10  11   27.13    4.22
   0  10  12    0.08    0.68
   0 -10  12    1.76    0.85
   0  10  12    0.24    1.02
   0  10  13   -0.09    0.61
   0 -10  13   -0.38    0.79
   0  10  13   -0.25    0.98
   0 -10  13   -0.14    0.90
   0 -10  14    0.25    0.95
   0  10  14   -0.24    0.96
   0 -10  14    1.12    0.94
   0  10  14    1.35    0.84
   0 -10  15    0.71    0.83
   0  10  15    0.93    1.01
   0 -10  15    0.80    0.91
   0 -10  16    2.62    1.00
   0 -10  16    2.44    1.07
   0  10  16    4.06    1.42
   0 -10  17    2.85    1.20
   0 -10  17    1.65    0.76
   0 -10  17    2.46    0.96
   0  10  17    3.06    1.29
   0 -10  18   10.49    1.72
   0 -10  18    9.55    1.33
   0  10  18    6.36    1.55
   0  11   0    0.63    0.75
   0 -11   0   -0.24    0.74
   0  11   0    0.69    0.48
   0 -11  -1    6.98    2.42
   0 -11   1    8.88    2.29
   0  11   1   13.58    1.71
   0  11  -1   12.37    1.69
   0  11  -1   13.83    2.51
   0  11   1   11.76    2.44
   0  11   1   14.42    2.64
   0  11  -1   18.01    1.82
   0 -11  -2   22.19    4.00
   0 -11   2   20.47    3.43
   0  11  -2   22.90    2.69
   0  11   2   24.49    2.69
   0  11   2   25.89    3.81
   0  11   2   18.57    3.40
   0  11  -2   26.78    3.67
   0  11  -2   27.58    2.75
   0  11   3   76.32    8.82
   0  11   3   76.52    8.79
   0 -11   3   66.18    8.30
   0 -11  -3   86.39    9.56
   0  11  -3   76.39    7.55
   0 -11   3   64.72   11.81
   0  11  -3   90.63    7.62
   0  11   4   44.84    5.61
   0  11   4   40.74    5.44
   0 -11  -4   44.38    6.10
   0 -11   4   38.85    5.01
   0  11  -4   41.44    4.26
   0 -11   4   29.49    7.11
   0  11  -4   43.48    4.29
   0  11   5   59.88    7.02
   0 -11   5   48.28    8.64
   0  11   5   63.71    7.03
   0 -11   5   52.37    6.21
   0 -11  -5   67.28    7.82
   0  11  -5   56.11    5.52
   0 -11   5   52.32    8.78
   0  11  -5   53.54    5.53
   0 -11  -6   -0.33    1.25
   0 -11   6    0.16    0.64
   0  11  -6    0.43    0.54
   0  11  -6    0.53    0.55
   0 -11   6    0.51    1.29
   0  11  -6    0.40    0.71
   0  11   6    1.83    1.14
   0  11   6    0.74    0.82
   0 -11   6    0.55    1.19
   0 -11   7  138.77   14.39
   0 -11  -7  178.82   16.54
   0  11  -7  149.69   13.78
   0  11  -7  157.72   15.08
   0 -11   7  150.72   16.96
   0  11   7  147.56   15.44
   0  11   7  157.69   15.43
   0 -11   7  132.14   16.85
   0 -11  -8  140.36   13.81
   0 -11   8  111.17   11.64
   0  11  -8  121.06   11.10
   0 -11   8  120.41   11.54
   0  11  -8  123.93   12.37
   0 -11   8  101.55   13.71
   0  11   8  118.19   12.78
   0 -11   9   67.07   10.18
   0  11   9   76.65    9.46
   0 -11   9   81.57    8.50
   0 -11  -9  101.69   10.60
   0 -11   9   90.75    8.50
   0  11  -9   84.13    9.19
   0  11   9   81.06    9.06
   0 -11  10   64.24    7.14
   0 -11 -10   72.92    9.02
   0  11  10   67.61    7.81
   0 -11  10   73.43    7.19
   0  11  11    2.25    1.23
   0 -11  11    3.98    1.23
   0 -11  12    5.60    1.38
   0  11  12    5.66    1.72
   0 -11  12    4.38    1.43
   0 -11  13    2.85    1.10
   0  11  13    1.35    1.21
   0 -11  13    0.71    0.89
   0  11  13    2.26    1.05
   0 -11  14   -0.59    0.84
   0  11  14    0.86    0.98
   0 -11  14   -0.41    0.90
   0  11  14    0.42    0.68
   0 -11  15    0.22    0.72
   0 -11  15   -0.37    0.75
   0  11  15    0.86    0.68
   0  11  15    1.20    1.01
   0 -11  16    3.62    1.31
   0 -11  16    3.35    1.03
   0 -11  16    2.63    1.05
   0  11  16    2.89    1.21
   0 -11  17    0.88    0.86
   0 -11  17    1.51    0.69
   0  11  17    0.78    0.82
   0 -11  17    0.28    0.64
   0 -11  18    2.57    0.95
   0  11  18    4.21    1.10
   0 -12   0    9.11    2.40
   0  12   0   10.61    1.51
   0  12   0   11.55    2.41
   0 -12   1   48.60    6.30
   0 -12  -1   52.49    6.73
   0  12  -1   54.58    5.17
   0  12   1   52.05    5.13
   0  12   1   48.75    6.27
   0  12  -1   45.84    6.09
   0  12   1   48.29    6.21
   0 -12   2    0.22    0.97
   0 -12  -2    0.60    1.19
   0  12  -2    0.22    0.47
   0  12  -2    0.35    0.47
   0  12   2    0.73    0.57
   0 -12   2   -1.03    2.90
   0  12   2    0.48    0.74
   0  12   2    0.96    0.80
   0  12   3   44.33    5.92
   0  12   3   40.98    5.86
   0 -12   3   39.23    5.53
   0 -12  -3   58.94    7.03
   0  12  -3   49.76    4.80
   0 -12   3   52.90    9.88
   0  12  -3   47.39    4.74
   0 -12   4   46.36    9.01
   0  12   4   53.72    6.93
   0 -12   4   54.76    9.59
   0  12   4   52.51    6.86
   0 -12  -4   73.59    8.14
   0 -12   4   50.26    6.39
   0  12  -4   58.74    5.66
   0  12   4   58.14    6.10
   0  12  -4   58.09    5.66
   0 -12  -5    0.68    1.21
   0 -12   5   -0.18    0.91
   0  12  -5    0.30    0.52
   0  12  -5   -0.07    0.49
   0 -12   5    0.61    1.34
   0  12   5   -0.27    0.76
   0  12   5    1.03    0.92
   0 -12   5   -0.63    1.78
   0  12   6   27.19    4.16
   0  12   6   23.43    4.02
   0 -12   6   31.90    6.06
   0 -12  -6   32.35    5.01
   0 -12   6   20.62    3.34
   0  12  -6   26.49    2.86
   0 -12   6   21.72    5.07
   0  12  -6   24.65    2.86
   0 -12   7   42.03    5.21
   0 -12  -7   57.54    7.14
   0  12  -7   45.16    4.61
   0 -12  -8    3.52    2.09
   0 -12   8    2.73    1.12
   0 -12   8    2.51    1.13
   0 -12   9   51.73    6.23
   0 -12   9   61.33    6.32
   0  12  10   19.80    2.85
   0 -12 -10   25.80    4.44
   0 -12  10   18.65    2.66
   0 -12  10   15.95    2.56
   0 -12  11    2.81    1.09
   0  12  11    2.67    1.27
   0  12  11    3.96    1.29
   0 -12  12    6.18    1.38
   0  12  12    3.62    1.42
   0 -12  12    3.11    1.21
   0  12  12    5.98    1.47
   0 -12  13    0.23    0.63
   0  12  13    0.58    0.84
   0  12  13    0.27    0.57
   0 -12  13   -0.13    0.73
   0 -12  14    4.34    1.19
   0  12  14    4.35    1.44
   0  12  14    5.73    1.27
   0 -12  14    1.83    0.98
   0 -12  15   -0.20    0.69
   0  12  15   -0.53    0.59
   0 -12  15   -0.22    0.64
   0  12  15   -0.16    0.80
   0 -12  16    0.11    0.78
   0 -12  16    0.17    0.65
   0 -12  16    0.27    0.60
   0  12  16   -0.14    0.65
   0 -13   0   -0.53    1.16
   0  13   0    0.23    0.56
   0  13   0    0.47    0.78
   0 -13   1    3.22    1.52
   0 -13  -1    5.09    1.97
   0  13   1    3.35    0.90
   0  13  -1    3.08    0.84
   0 -13   1    2.43    3.07
   0  13   1    2.66    1.25
   0 -13   2   97.40   10.98
   0 -13  -2  121.81   12.01
   0  13  -2  104.05    9.83
   0  13   2  104.14    9.81
   0  13   2   91.79   11.00
   0  13  -2  107.73    9.80
   0 -13  -3    5.31    2.11
   0 -13   3    4.73    1.56
   0  13  -3    4.26    0.91
   0  13  -3    2.66    0.82
   0 -13   4   39.63    5.41
   0  13  -4   45.45    4.64
   0  13  -4   44.83    4.62
   0 -13   5   48.76    6.02
   0 -13  -5   66.49    7.74
   0  13  -5   53.86    5.23
   0  13   5   49.59    5.64
   0  13  -5   50.14    5.18
   0  13   6    0.14    0.68
   0 -13   6    1.04    0.90
   0 -13  -6    1.33    1.57
   0  13  -6    0.86    0.55
   0  13   7    9.84    1.90
   0 -13  -7   13.28    3.23
   0 -13   7   11.79    2.13
   0 -13   7    9.25    1.86
   0  13   8    0.58    0.77
   0 -13   8    0.15    0.68
   0 -13  -8    1.65    1.61
   0 -13   8    0.54    0.83
   0  13   9    0.14    0.68
   0 -13  -9   -0.65    1.47
   0 -13   9   -0.14    0.82
   0 -13   9    0.13    0.76
   0  13  10    0.28    0.77
   0 -13  10   -0.13    0.66
   0 -13 -10    1.89    1.68
   0 -13  10    0.25    0.77
   0 -13  11    6.33    1.46
   0  13  11    6.34    1.52
   0 -13  12   11.78    1.87
   0  13  12    9.06    1.73
   0 -13  13   -0.21    0.79
   0  13  13    0.11    0.56
   0 -13  14    0.57    0.70
   0  13  14    1.30    0.64
   0  13  14    1.13    0.72
   0 -13  15   -0.62    0.78
   0 -13  15    0.49    0.56
   0  13  15    0.33    0.44
   0  13  15    0.98    0.66
   0 -14   0  157.44   14.13
   0  14   0  125.71   12.17
   0 -14  -1   19.82    3.41
   0 -14   1   15.77    2.98
   0  14  -1   14.07    1.88
   0  14   1   14.08    1.88
   0 -14   2   31.07    4.19
   0 -14  -2   33.58    4.68
   0  14  -2   25.85    2.99
   0  14   2   25.97    2.98
   0 -14   3   37.50    4.80
   0 -14  -3   43.92    5.65
   0  14  -3   36.47    3.75
   0  14  -3   32.02    3.66
   0 -14  -4    3.22    1.77
   0 -14   4    1.16    1.04
   0  14  -4    1.14    0.60
   0  14  -4    0.68    0.52
   0 -14  -5    2.36    1.63
   0 -14   5    3.55    1.32
   0  14  -5    1.66    0.65
   0  14   6   31.80    3.84
   0 -14   6   31.56    4.15
   0 -14  -6   31.27    4.94
   0 -14   6   34.96    4.00
   0  14   7    0.13    0.64
   0 -14   7   -0.15    0.79
   0 -14  -7   -0.29    1.30
   0 -14   7    0.26    0.78
   0 -14   8    6.47    1.58
   0 -14  -8   10.03    2.60
   0 -14   8    7.26    1.54
   0  14   8    9.62    1.65
   0  14   8    5.23    1.06
   0 -14   9   -0.75    0.71
   0 -14  -9    0.27    1.16
   0 -14   9    0.49    0.72
   0  14   9    0.14    0.40
   0  14   9   -0.12    0.68
   0  14  10    8.29    1.64
   0 -14  10   10.69    1.79
   0  14  11    4.54    1.22
   0 -14  11   11.30    1.66
   0  14  12    0.30    0.58
   0 -14  12   -0.10    0.70
   0  14  13    0.53    0.52
   0 -14  13    1.42    0.73
   0  14  14    1.79    0.63
   0 -14  14    5.05    1.01
   0 -15   0   -0.22    1.09
   0  15   0    0.13    0.41
   0  15   0   -0.07    0.47
   0 -15   1    2.33    1.28
   0 -15  -1    1.39    1.24
   0  15   1    0.73    0.49
   0  15  -1    0.34    0.47
   0  15   1    0.37    0.47
   0 -15  -2    3.81    1.64
   0 -15   2    2.60    1.26
   0  15   2    2.63    0.69
   0  15  -2    3.18    0.74
   0 -15   3    8.21    1.97
   0 -15  -3   10.67    2.44
   0  15  -3    7.02    1.18
   0 -15   4   29.47    3.80
   0 -15  -4   33.13    4.42
   0 -15   4   31.79    3.53
   0  15   4   22.73    2.96
   0 -15   5    3.95    1.30
   0 -15   5    4.48    1.25
   0  15   5    4.04    0.93
   0 -15  -6    3.02    1.44
   0 -15   6    2.32    1.06
   0 -15   6    2.55    0.98
   0  15   6    1.52    0.65
   0 -15   7    0.93    0.84
   0 -15  -7    2.22    1.29
   0 -15   7    3.17    1.05
   0  15   7    0.82    0.58
   0  15   7    1.85    0.62
   0 -15  -8    0.63    0.99
   0 -15   8    0.47    0.73
   0 -15   8    1.46    0.82
   0  15   8    0.10    0.56
   0  15   8    0.76    0.45
   0  15   9    6.55    1.43
   0 -15  -9   12.08    2.30
   0 -15   9    9.31    1.64
   0 -15   9   13.55    1.85
   0  15  10    1.28    0.63
   0 -15  10    1.97    0.86
   0  15  11    0.42    0.45
   0 -15  11    0.18    0.59
   0  15  12    1.54    0.60
   0 -15  12    2.29    0.77
   0 -16   0   11.51    2.23
   0  16   0    7.86    1.16
   0  16   0    7.84    1.18
   0 -16  -1   -0.36    0.95
   0 -16   1    0.17    0.88
   0  16   1   -0.22    0.33
   0  16   1    0.18    0.36
   0 -16   2   -0.16    0.78
   0  16   2   -0.12    0.36
   0 -16  -3    6.81    1.74
   0 -16   3    9.20    1.74
   0  16   3    3.14    0.76
   0 -16  -4    1.44    1.08
   0 -16   4    3.36    1.15
   0  16   4    1.80    0.60
   0 -16  -5    4.37    1.47
   0 -16   5    6.82    1.44
   0  16   5    4.45    0.88
   0 -16  -6   14.42    2.39
   0 -16   6   13.75    2.09
   0 -16   6   14.28    1.96
   0  16   6   10.84    1.52
   0 -16   7    1.04    0.72
   0 -16  -7    1.24    0.87
   0 -16   7    1.89    0.80
   0  16   7    0.63    0.41
   0 -16  -8    2.54    1.04
   0 -16   8    1.11    0.67
   0  16   8    0.47    0.36
   0 -16   8    2.04    0.75
   0  16  -8    0.07    0.25
   0 -16   9   16.86    1.80
   0  16   9    7.68    1.34
   0 -17   0    0.13    0.65
   0 -17  -1    0.64    0.70
   0 -17   1    0.24    0.63
   0  17  -1    0.40    0.29
   0  17   1    0.27    0.29
   0 -17   2    0.58    0.65
   0 -17  -2    0.51    0.76
   0  17  -2    0.08    0.29
   0  17   2    0.37    0.32
   0 -17   3    3.70    1.00
   0 -17  -3    4.23    1.14
   0  17  -3    1.34    0.45
   0  17   3    1.75    0.50
   0 -17   4    3.83    0.99
   0 -17  -4    3.45    1.00
   0  17  -4    1.59    0.46
   0  17   4    2.21    0.54
   0 -17  -5    5.14    1.15
   0  17  -5    3.44    0.63
   0  17   5    4.48    0.73
   0 -17  -6    5.79    1.22
   0  17  -6    4.79    0.71
   0  17   6    4.63    0.77
  -1   0  22    0.74    0.67
   1   0 -22    0.70    0.62
  -1   0  21    0.37    0.74
  -1   0  20    0.21    0.86
  -1   0  19   44.40    4.90
  -1   0  18    0.36    0.88
  -1   0  17   52.77    5.71
  -1   0  17   53.01    5.99
  -1   0  16   -0.23    1.04
  -1   0  16   -0.14    1.17
  -1   0  16   -0.37    1.40
  -1   0  16    0.44    1.36
  -1   0  16   -0.83    1.65
  -1   0  15  402.21   38.85
  -1   0  15  444.09   38.73
  -1   0  15  452.88   40.87
  -1   0  15  488.35   41.11
  -1   0  15  392.11   41.10
  -1   0  14    0.12    0.88
  -1   0  14    0.48    0.76
  -1   0  14    0.41    0.50
  -1   0  14   -0.29    1.04
  -1   0  14    0.39    0.98
  -1   0  14    0.60    1.14
  -1   0  13    4.01    1.20
  -1   0  13    5.54    1.08
  -1   0  13    5.47    0.99
  -1   0  13    4.08    1.63
  -1   0  13    5.27    1.75
  -1   0  13    4.58    1.93
  -1   0  12   -0.46    0.77
  -1   0  12    0.32    0.97
  -1   0  12    0.28    0.61
  -1   0  12    0.15    0.42
  -1   0  12    0.13    0.35
  -1   0  12   -0.67    0.93
  -1   0  12    0.13    0.35
  -1   0  11   66.73    6.84
  -1   0  11   61.56    7.36
  -1   0  11   54.77    5.70
  -1   0  11   62.61    5.63
  -1   0  11   51.92    5.49
  -1   0  10    0.49    0.98
  -1   0  10   -0.17    0.63
  -1   0   9 1643.76  143.81
  -1   0   9 1605.07  143.06
  -1   0   8    1.65    0.98
  -1   0   8    0.82    0.57
   1   0  -8   -0.07    0.35
  -1   0   8    0.17    0.64
  -1   0   7  653.95   58.00
  -1   0   7  672.11   58.64
   1   0  -7  656.68   57.69
  -1   0   7  624.65   58.41
  -1   0   6   -0.13    0.62
   1   0  -6    0.27    0.27
  -1   0   5 3092.86  267.14
  -1   0   5 2954.11  266.78
   1   0  -5 3294.44  266.65
  -1   0   5 2660.67  267.03
  -1   0   4    0.42    0.11
  -1   0   4    0.23    0.52
  -1   0   4    0.05    0.09
  -1   0   4    0.15    0.26
  -1   0   4    0.17    0.21
   1   0  -4    0.20    0.25
  -1   0   4    0.42    0.27
  -1   0   3 1246.71  109.16
  -1   0   3 1205.35  109.39
  -1   0   3 1203.94  109.38
  -1   0   3 1335.78  109.60
  -1   0   3 1250.35  109.43
  -1   0   3 1222.42  109.36
  -1   0   3 1322.56  109.57
  -1   0   2    0.17    0.19
  -1   0   2    0.11    0.13
  -1   0   2    0.02    0.09
  -1   0   2    0.11    0.13
  -1   0   2    0.04    0.10
  -1   0   1 1293.78  115.64
  -1   0   1 1309.51  115.53
  -1   0   1 1323.90  115.58
  -1   0   1 1423.18  115.64
  -1   0   1 1326.66  115.51
  -1   0   1 1212.05  115.58
  -1   0   1 1195.17  115.70
   1   0  -1 1262.21  115.50
  -1   0   1 1412.03  115.67
  -1   0   1 1540.57  115.65
  -1   0   1 1348.32  115.56
  -1   0   0    0.28    0.11
  -1   0   0    0.04    0.15
   1   0   1  538.61   47.95
   1   0   1  564.72   47.94
   1   0   1  537.33   47.96
  -1   0  -1  543.89   47.96
   1   0   2    0.23    0.12
   1   0   2    0.12    0.18
  -1   0  -2    0.51    0.17
   1   0   3 4704.40  389.43
   1   0   3 3991.53  389.15
   1   0   3 4814.55  389.10
  -1   0  -3 4369.73  389.04
   1   0   4    0.80    0.51
   1   0   4    0.10    0.22
   1   0   4    1.12    1.01
   1   0   5  533.86   57.34
   1   0   5  649.90   57.14
   1   0   5  748.98   57.12
   1   0   5  584.54   57.94
   1   0   6    0.72    0.49
   1   0   6    0.38    0.82
   1   0   6    0.37    0.94
   1   0   7 1903.65  152.50
   1   0   7 1520.71  152.82
   1   0   7 1705.96  153.48
   1   0   8   -0.12    0.52
   1   0   8   -0.19    0.87
   1   0   8    0.70    0.83
   1   0   9  572.63   54.68
   1   0   9  675.33   54.24
   1   0   9  532.30   54.90
   1   0  10   -0.99    1.08
   1   0  10   -0.28    0.93
   1   0  11   19.95    3.67
   1   0  11   21.02    3.26
   1   0  11   24.27    3.31
   1   0  11   18.36    2.42
   1   0  11   23.03    2.43
   1   0  12    0.96    1.40
   1   0  12    0.69    0.87
   1   0  12   -0.09    0.64
   1   0  12   -0.07    0.48
   1   0  13   48.26    6.95
   1   0  13   50.77    6.44
   1   0  13   54.81    5.16
   1   0  13   45.31    5.19
   1   0  14   -0.30    0.93
   1   0  14    0.79    1.40
   1   0  14    0.33    0.90
   1   0  14   -0.27    0.71
   1   0  15  104.13   13.45
   1   0  15  123.76   13.26
   1   0  15  123.80   13.52
   1   0  15  115.69   11.45
   1   0  15  120.95   11.27
   1   0  16   -0.36    1.21
   1   0  16    1.35    1.39
   1   0  16    0.11    0.85
   1   0  16   -0.52    1.07
  -1   0 -17  137.17   12.53
   1   0  17  136.79   12.74
   1   0  17  124.95   12.88
  -1   0 -18    0.18    0.69
   1   0  18    1.54    0.92
  -1   0 -19    0.72    0.70
   1   0  19    0.63    0.80
  -1   0 -20    0.35    0.63
   1   0  20    0.09    0.70
  -1   0 -21    2.33    0.94
  -1   0 -22   -0.20    0.55
  -1  -1  22   22.14    1.93
  -1   1  22   25.09    2.02
   1   1 -21    4.64    1.13
  -1   1  21    7.35    1.31
  -1  -1  21    5.29    1.22
   1   1 -20    2.95    0.97
  -1   1  20    3.01    1.07
  -1  -1  20    2.92    1.08
   1   1 -19    3.08    0.99
  -1  -1  19    1.55    1.02
  -1   1  19    1.24    0.98
  -1   1  18    5.87    1.52
  -1  -1  18    6.56    1.51
  -1  -1  18    7.53    1.83
  -1  -1  17   14.01    2.22
  -1   1  17   11.30    2.05
  -1  -1  17   12.83    2.42
  -1  -1  16    7.04    1.85
  -1   1  16    6.35    1.48
  -1  -1  16    5.88    1.51
  -1   1  16    4.38    2.25
  -1  -1  16    5.34    2.21
  -1   1  16    6.96    2.27
  -1   1  16    5.18    2.37
  -1   1  15  235.56   26.16
  -1  -1  15  274.60   26.78
  -1  -1  15  285.47   26.27
  -1   1  15  277.40   26.03
  -1   1  15  240.98   24.01
  -1  -1  15  285.42   24.04
  -1  -1  15  237.52   24.15
  -1   1  15  267.29   23.94
  -1  -1  15  269.31   23.81
  -1   1  15  251.00   26.08
  -1  -1  15  261.13   25.91
  -1   1  15  256.10   25.76
  -1   1  15  267.11   23.76
  -1   1  14   70.64    9.66
  -1  -1  14   90.56    9.76
  -1   1  14   87.31    9.58
  -1  -1  14   74.14    9.90
  -1  -1  14   74.38    8.06
  -1   1  14   70.72    7.89
  -1  -1  14   90.39    7.97
  -1   1  14   82.03    7.86
  -1   1  14   79.51    7.72
  -1  -1  14   81.69    7.75
  -1  -1  14   84.37    9.57
  -1   1  14   73.61    9.26
  -1   1  14   83.61    9.75
  -1   1  14   78.33    7.68
  -1   1  13    1.05    1.00
  -1  -1  13    1.45    1.37
  -1  -1  13    0.27    0.76
  -1   1  13    0.34    0.96
  -1  -1  13    0.34    0.81
  -1   1  13   -0.25    0.61
  -1  -1  13    0.18    0.51
  -1   1  13    0.30    0.72
  -1   1  13    0.07    0.45
  -1  -1  13    0.07    0.44
  -1   1  13    0.51    1.12
  -1  -1  13    0.52    0.80
  -1   1  13   -0.07    0.43
  -1   1  12   19.87    3.21
  -1  -1  12   18.09    3.11
  -1   1  12   20.14    3.70
  -1  -1  12   19.79    3.81
  -1   1  12   21.83    2.29
  -1   1  12   15.95    2.25
  -1  -1  12   14.09    2.27
  -1  -1  12   17.93    2.24
  -1  -1  12   17.47    2.12
  -1   1  12   17.04    2.10
  -1   1  12   18.18    3.09
  -1   1  12   19.52    2.17
  -1   1  11    5.12    1.78
  -1  -1  11    6.19    2.10
  -1   1  11   10.10    1.97
  -1  -1  11    8.14    1.83
  -1   1  11    6.72    1.04
  -1  -1  11    6.30    1.03
  -1  -1  11    6.16    1.20
  -1   1  11    5.61    1.11
  -1   1  11    5.78    1.57
  -1   1  11    4.38    0.90
  -1  -1  11    6.08    0.97
  -1   1  11    6.05    0.98
  -1   1  10   12.46    2.54
  -1  -1  10   11.89    2.65
  -1  -1  10    9.76    1.97
  -1   1  10   10.22    2.01
  -1   1  10   10.19    2.00
  -1   1   9  217.78   20.26
  -1  -1   9  208.90   19.66
  -1   1   9  215.47   19.72
  -1  -1   9  208.05   20.39
  -1   1   9  212.34   19.65
  -1   1   9  194.46   20.11
  -1   1   8    3.82    1.33
  -1  -1   8    3.09    1.20
  -1   1   8    3.32    0.96
  -1  -1   8    3.98    1.04
  -1   1   8    2.95    0.99
  -1   1   8    5.15    1.46
   1   1  -8    3.04    0.81
  -1   1   7   32.97    3.67
  -1  -1   7   28.70    4.02
  -1   1   7   37.85    4.18
  -1  -1   7   34.84    3.74
   1   1  -7   32.54    3.46
  -1   1   7   29.41    4.01
  -1  -1   7   31.86    3.57
   1  -1  -7   31.96    3.31
  -1  -1   6  946.75   88.18
  -1   1   6 1053.71   88.16
  -1  -1   6  941.46   87.73
  -1   1   6 1067.04   87.77
  -1  -1   6  973.01   87.97
  -1   1   6  989.52   88.24
   1   1  -6 1035.66   87.58
  -1  -1   6  951.71   87.73
   1  -1  -6 1044.04   87.42
  -1  -1   6  907.98   87.60
  -1   1   5 1126.78   94.88
  -1   1   5 1129.74   94.54
  -1  -1   5 1028.02   94.54
  -1   1   5 1074.97   94.27
  -1  -1   5 1023.03   94.87
  -1  -1   5  998.81   94.46
  -1  -1   5  992.01   94.67
  -1  -1   5  995.57   94.51
   1  -1  -5 1199.79   94.33
   1   1  -5 1097.79   94.43
  -1   1   5 1065.55   94.98
  -1   1   4    2.00    0.39
  -1  -1   4    1.44    0.44
  -1   1   4    2.30    0.35
  -1   1   4    2.04    0.62
  -1   1   4    1.77    0.34
  -1   1   4    2.27    0.50
   1   1  -4    2.00    0.50
  -1  -1   4    1.46    0.45
  -1  -1   4    2.11    0.52
  -1  -1   4    2.33    0.62
   1  -1  -4    1.74    0.41
  -1   1   4    3.41    0.86
  -1   1   3  506.05   43.44
  -1  -1   3  535.04   43.80
  -1  -1   3  446.20   43.63
  -1   1   3  530.96   43.50
  -1  -1   3  468.97   43.64
  -1   1   3  519.40   43.79
  -1  -1   3  460.84   43.59
  -1   1   3  488.48   43.57
  -1  -1   3  435.91   43.61
  -1   1   3  533.74   43.92
  -1   1   3  532.90   43.63
  -1   1   3  513.88   43.63
  -1  -1   3  460.37   43.61
  -1  -1   3  501.85   43.60
  -1   1   2  729.81   61.03
  -1   1   2  710.25   61.03
  -1  -1   2  789.30   61.16
  -1  -1   2  702.16   61.12
  -1   1   2  717.00   60.99
  -1  -1   2  690.54   61.09
  -1  -1   2  674.48   61.14
  -1   1   2  653.64   61.00
   1   1  -2  720.64   60.92
  -1  -1   2  646.88   61.19
   1   1  -2  692.56   60.89
  -1   1   2  627.16   61.13
  -1   1   2  677.81   61.04
  -1  -1   2  648.77   61.15
  -1   1   2  715.49   61.09
  -1   1   2  676.27   61.02
  -1   1   1  381.48   33.73
  -1   1   1  395.99   33.68
  -1   1   1  391.07   33.65
  -1  -1   1  378.22   33.77
  -1  -1   1  374.35   34.08
  -1  -1   1  349.44   33.81
  -1   1   1  377.33   33.70
  -1   1   1  399.45   33.72
   1   1  -1  429.40   33.77
   1   1  -1  451.57   33.78
  -1   1   1  350.88   33.70
  -1  -1   1  317.16   33.95
  -1   1   1  377.73   33.66
  -1  -1   1  400.96   34.05
  -1  -1   1  370.59   33.95
  -1   1   1  361.86   33.70
  -1   1   0  389.75   37.14
  -1   1   0  404.27   37.08
  -1   1   0  403.38   37.16
   1   1   0  468.38   37.29
   1   1   0  471.60   37.23
   1   1   0  381.44   37.23
  -1   1   0  432.14   37.13
  -1  -1   0  478.63   37.22
  -1  -1   0  366.79   37.41
  -1   1   0  475.25   37.44
   1  -1   1  512.39   45.70
  -1   1  -1  516.03   45.78
   1   1   1  556.60   45.77
  -1   1  -1  512.16   45.75
  -1  -1  -1  484.72   45.70
  -1   1  -1  545.85   45.72
   1   1   1  509.00   46.10
  -1   1  -1  562.69   45.75
   1   1   1  491.33   45.65
   1   1   1  576.32   45.94
   1  -1   2 2803.61  243.54
  -1   1  -2 2925.06  243.54
  -1   1  -2 2995.33  243.57
   1   1   2 2780.92  243.57
   1   1   2 2480.96  243.64
   1   1   2 2515.26  244.02
   1  -1   2 2601.67  243.59
   1   1   2 2906.16  243.59
   1   1   2 2486.81  243.69
   1   1   2 2726.08  243.52
  -1  -1  -2 2918.56  243.45
   1  -1   3   73.29    7.81
   1  -1   3   86.92    7.69
   1   1   3   77.57    7.84
   1   1   3   87.00    7.73
  -1   1  -3   81.04    7.60
   1   1   3   83.33    7.61
  -1  -1  -3   87.37    7.54
   1   1   3   97.66    8.48
   1   1   3   88.84    7.88
   1  -1   3   76.08    7.63
   1   1   3   91.51    7.69
   1  -1   4  465.49   45.93
   1  -1   4  517.03   46.16
  -1   1  -4  543.49   46.05
   1  -1   4  487.65   46.24
   1   1   4  466.84   46.36
   1  -1   4  571.52   46.63
   1   1   4  573.82   46.24
   1   1   4  548.08   46.34
   1   1   4  580.69   47.09
   1   1   4  515.73   46.00
   1  -1   4  498.06   46.07
   1   1   4  536.51   46.16
  -1  -1  -4  547.02   45.84
   1  -1   5 5138.88  374.58
   1  -1   5 4556.77  373.95
   1   1   5 4246.62  373.94
   1   1   5 3711.71  374.12
   1  -1   5 4609.70  373.64
   1   1   5 3951.70  374.74
   1   1   5 3784.65  373.62
   1  -1   5 4557.39  373.83
   1   1   5 4228.13  373.86
   1   1   5 4142.31  374.00
   1  -1   6  100.57    9.49
   1  -1   6   95.32    9.92
   1   1   6   93.54    9.82
   1   1   6  113.18    9.64
   1  -1   6   97.64    9.36
   1   1   6  104.80   10.48
   1  -1   6   76.46   10.15
   1   1   6  111.43    9.54
   1   1   7    1.23    0.66
   1  -1   7    2.63    0.78
   1   1   7    2.93    0.99
   1  -1   7    2.99    1.14
   1   1   7    2.53    1.29
   1   1   7    2.39    0.71
   1  -1   7    1.94    1.29
   1   1   8   15.32    2.43
   1   1   8   11.84    1.91
   1  -1   8   12.52    1.91
   1  -1   8    8.90    2.14
   1   1   8   10.84    1.81
   1  -1   8   12.71    2.60
   1   1   8   10.88    2.47
   1   1   9    5.05    1.65
   1  -1   9    8.14    2.11
   1  -1   9    8.21    1.56
   1   1   9    7.39    1.57
   1   1   9    6.29    2.00
   1   1   9    8.76    1.66
   1   1  10  244.25   20.92
   1   1  10  204.05   21.15
   1  -1  10  250.49   20.90
   1  -1  10  192.60   21.29
   1   1  10  220.57   20.61
   1   1  10  188.45   21.41
   1   1  11   29.08    3.93
   1   1  11   20.61    4.24
   1   1  11   31.71    3.11
   1  -1  11   30.70    3.10
   1   1  11   25.29    3.07
   1  -1  11   37.78    4.34
   1   1  11   29.12    4.43
   1  -1  11   27.54    4.55
   1   1  11   37.28    4.35
   1  -1  11   25.45    2.96
   1  -1  11   28.86    3.04
   1   1  12   32.68    3.63
   1  -1  12   38.89    3.65
   1  -1  12   34.14    3.76
   1   1  12   34.29    3.58
   1  -1  12   30.84    5.22
   1   1  12   34.90    4.79
   1  -1  12   35.00    4.71
   1   1  12   30.16    4.95
   1  -1  12   31.02    3.47
   1  -1  12   30.78    3.50
   1   1  13   69.35    7.79
   1  -1  13   61.19    8.35
   1   1  13   56.13    7.85
   1  -1  13   67.09    7.71
   1   1  13   67.52    7.88
   1  -1  13   65.68    6.22
   1   1  13   68.25    6.23
   1  -1  13   56.87    6.33
   1   1  13   54.56    6.18
   1   1  14   11.78    2.87
   1  -1  14   13.34    3.39
   1   1  14   11.99    3.08
   1  -1  14   14.64    3.09
   1   1  14   12.22    3.03
   1  -1  14    9.51    1.86
   1   1  14   13.37    1.81
   1   1  14   10.17    1.82
   1  -1  14   11.12    1.73
   1  -1  15  100.68   12.95
   1   1  15  106.44   12.37
   1   1  15   99.80   12.71
   1  -1  15  124.40   12.76
   1   1  15  109.52   12.53
   1   1  15  111.05   10.52
   1  -1  15  105.16   10.76
   1   1  15  107.61   10.64
   1  -1  15  117.12   10.58
   1  -1  16   16.78    2.39
   1  -1  16   16.79    2.66
   1   1  16   17.62    2.39
   1   1  16   16.03    3.90
   1  -1  16   19.52    3.90
   1   1  16   15.49    3.58
   1  -1  16   15.42    3.99
  -1  -1 -16   15.42    2.13
  -1   1 -17  218.93   19.25
   1  -1  17  205.65   19.69
   1   1  17  203.05   19.38
   1  -1  17  210.96   19.43
  -1   1 -18    4.11    1.13
   1  -1  18    3.60    1.36
   1   1  18    5.97    1.38
   1  -1  18    3.45    1.17
  -1   1 -19    1.09    0.77
   1  -1  19    2.42    1.00
   1   1  19    1.13    0.86
  -1   1 -20    3.92    1.05
   1   1  20    3.90    1.06
  -1   1 -21    3.21    0.97
   1   1  21    5.35    1.09
  -1   1 -21    3.48    1.05
  -1  -1 -21    4.98    1.26
  -1   1 -22    2.11    0.74
  -1  -1 -22    1.10    0.77
  -1   1 -22    0.90    0.59
   1   2 -22    2.65    0.78
  -1   2  22    6.41    1.03
  -1  -2  22    5.93    1.05
   1  -2 -22    0.69    0.80
  -1  -2  21   11.63    1.85
  -1   2  21   15.98    1.94
   1   2 -21   10.69    1.68
  -1   2  20   -0.10    0.76
  -1  -2  20    0.54    0.81
   1   2 -20    0.93    0.72
  -1   2  19    5.44    1.35
  -1  -2  19    8.39    1.60
  -1  -2  19    6.09    1.67
  -1  -2  18   35.10    4.01
  -1   2  18   29.79    3.77
  -1  -2  18   34.65    4.34
  -1   2  17    0.73    0.69
  -1  -2  17    0.16    1.15
  -1  -2  17    0.25    0.98
  -1   2  17    0.68    0.84
  -1  -2  16   31.20    5.31
  -1   2  16   27.57    5.01
  -1   2  16   22.99    4.68
  -1   2  16   32.07    5.43
  -1   2  16   30.37    3.49
  -1  -2  16   27.46    3.96
  -1  -2  16   39.27    3.95
  -1   2  16   31.68    3.69
  -1  -2  15   17.39    3.56
  -1   2  15   12.97    3.16
  -1   2  15   12.66    3.23
  -1  -2  15   18.76    3.78
  -1   2  15    8.20    2.99
  -1   2  15   17.83    2.18
  -1  -2  15   12.60    2.57
  -1  -2  15   19.10    2.40
  -1   2  15   16.72    2.18
  -1   2  15   16.62    2.31
  -1   2  14    6.57    2.19
  -1  -2  14    6.62    2.17
  -1   2  14    4.40    1.96
  -1   2  14    8.86    1.50
  -1  -2  14    9.46    1.79
  -1  -2  14    8.05    1.47
  -1   2  14    5.50    2.25
  -1   2  14    7.33    2.22
  -1   2  14    7.59    1.27
  -1   2  13   10.33    2.73
  -1   2  13    9.48    2.40
  -1  -2  13   11.31    2.59
  -1  -2  13    9.03    2.81
  -1  -2  13   13.61    1.76
  -1   2  13   10.24    1.61
  -1  -2  13   12.86    2.04
  -1   2  13   11.92    1.61
  -1   2  13    9.25    2.60
  -1   2  13   12.44    2.65
  -1   2  13    9.98    1.50
  -1   2  12    0.46    1.00
  -1  -2  12    0.72    0.90
  -1   2  12   -0.30    0.84
  -1  -2  12    1.03    1.30
  -1   2  12    0.15    0.57
  -1  -2  12    0.48    0.47
  -1   2  12    0.85    0.69
  -1   2  12   -0.07    0.38
  -1   2  12    0.46    0.87
  -1   2  12    0.51    1.06
  -1   2  12    0.06    0.39
  -1  -2  11    3.49    1.37
  -1  -2  11    3.37    1.66
  -1   2  11    3.80    1.31
  -1   2  11    3.42    1.50
  -1   2  11    3.73    0.87
  -1   2  11    2.24    0.71
  -1  -2  11    3.04    0.75
  -1   2  11    2.43    1.33
  -1   2  11    3.93    1.52
  -1   2  11    2.39    1.20
  -1   2  11    3.33    0.69
  -1   2  11    2.97    0.70
  -1   2  10    3.20    1.35
  -1   2  10    0.17    0.65
  -1  -2  10    1.36    1.09
  -1  -2  10    1.06    0.83
  -1   2  10    2.07    1.02
  -1   2  10    0.76    0.91
  -1   2   9  312.82   29.25
  -1  -2   9  321.27   28.84
  -1  -2   9  312.75   29.56
  -1   2   9  325.09   28.89
  -1   2   9  303.50   29.47
  -1  -2   9  298.02   28.59
  -1   2   9  320.52   28.80
  -1  -2   8  333.91   30.12
  -1  -2   8  314.91   30.71
  -1   2   8  318.53   30.43
  -1   2   8  363.76   30.19
   1   2  -8  328.43   29.74
  -1  -2   8  317.42   29.94
  -1   2   8  331.57   30.08
  -1   2   8  333.64   30.83
  -1   2   7   86.94    7.84
  -1  -2   7   73.66    8.25
  -1   2   7   84.27    8.18
  -1  -2   7   72.01    7.76
  -1  -2   7   76.33    7.76
  -1   2   7   75.82    7.76
  -1  -2   7   67.48    7.63
  -1   2   7   78.31    8.40
   1   2  -7   90.36    7.65
  -1  -2   6 1191.81  108.69
  -1   2   6 1342.40  108.68
  -1   2   6 1214.00  108.37
  -1   2   6 1266.20  108.97
  -1  -2   6 1241.84  109.14
   1   2  -6 1218.59  108.45
  -1  -2   6 1189.61  108.59
  -1   2   6 1256.10  108.66
  -1   2   6 1269.61  109.27
  -1  -2   6 1180.54  108.61
  -1  -2   5  911.33   76.96
  -1  -2   5  909.46   77.20
  -1   2   5  884.18   76.80
  -1   2   5  843.55   76.47
  -1   2   5  869.37   76.53
  -1   2   5  902.65   76.65
  -1  -2   5  833.15   76.88
  -1   2   5  885.50   77.06
  -1  -2   5  808.17   76.83
  -1  -2   5  825.51   76.76
  -1   2   5  874.86   76.83
   1   2  -5  880.31   76.69
  -1   2   5  880.26   76.89
  -1   2   5  945.22   77.43
  -1   2   4   13.87    1.78
  -1  -2   4   12.06    1.89
  -1   2   4   15.87    1.87
  -1   2   4   15.39    2.02
  -1   2   4   15.62    1.71
  -1   2   4   16.95    1.78
  -1  -2   4   17.53    2.12
  -1  -2   4   14.59    2.03
   1  -2  -4   18.10    1.65
  -1   2   4   15.07    1.72
  -1   2   4   15.02    1.94
  -1   2   4   17.37    1.96
   1   2  -4   17.39    1.88
  -1  -2   4   20.15    1.99
  -1  -2   4   14.89    1.98
  -1   2   4   16.96    2.26
  -1  -2   3    0.77    0.43
  -1  -2   3    2.40    0.68
  -1  -2   3    0.78    0.32
  -1   2   3    0.61    0.30
   1   2  -3    2.52    0.34
   1   2  -3    1.38    0.25
  -1   2   3    0.70    0.27
  -1  -2   3    1.04    0.39
  -1   2   3    1.21    0.39
  -1  -2   3    1.21    0.48
   1   2  -3    2.36    0.49
  -1   2   3    1.07    0.41
  -1   2   3    1.07    0.39
  -1   2   3    0.92    0.45
  -1  -2   3    0.75    0.46
  -1  -2   2 1530.42  135.35
   1   2  -2 1569.14  134.70
   1   2  -2 1595.10  134.69
  -1  -2   2 1505.52  134.94
  -1  -2   2 1554.97  134.80
  -1   2   2 1562.66  134.84
  -1   2   2 1502.96  134.78
  -1   2   2 1460.09  134.73
  -1   2   2 1603.87  134.83
  -1  -2   2 1399.26  135.38
  -1   2   2 1507.13  134.83
  -1  -2   1    5.42    0.71
  -1   2   1    4.98    0.55
   1   2  -1    6.01    0.73
  -1   2   1    6.07    0.76
   1   2  -1    6.14    0.73
  -1   2   1    7.22    0.79
  -1   2   1    4.42    0.62
  -1  -2   1    3.75    1.01
  -1   2   1    5.58    0.73
  -1   2   0  876.34   78.46
   1   2   0  997.94   78.51
  -1   2   0  887.51   78.48
  -1  -2   0  942.16   78.57
  -1   2   0  971.24   78.75
  -1  -2   0  807.65   78.83
   1   2   0  924.54   78.51
  -1   2   0  818.94   78.30
  -1   2   0  919.35   78.40
  -1   2  -1  169.23   15.70
   1  -2   1  158.39   15.96
  -1  -2  -1  161.80   15.58
  -1   2  -1  166.23   15.70
   1   2   1  193.92   15.81
   1   2   1  189.02   16.00
  -1   2  -1  200.48   16.23
   1   2   1  190.18   15.90
  -1   2  -1  179.19   15.67
  -1  -2  -1  180.93   15.59
   1   2   2    4.58    0.77
  -1   2  -2    7.15    0.84
   1  -2   2    4.49    0.78
   1   2   2    7.05    1.00
   1   2   2    6.72    0.87
   1   2   2    4.97    0.68
   1   2   2    6.68    1.14
  -1   2  -3  710.05   60.19
   1   2   3  727.16   60.36
  -1   2  -3  687.58   60.16
   1  -2   3  639.03   60.23
   1   2   3  652.80   60.22
   1   2   3  813.76   60.32
   1  -2   3  614.66   60.40
   1   2   3  751.19   60.92
   1   2   3  593.25   60.10
   1   2   3  773.35   60.52
   1   2   4 3857.37  348.20
   1  -2   4 3853.89  348.60
   1  -2   4 4022.63  348.20
  -1   2  -4 4385.00  348.08
   1   2   4 3890.34  348.33
  -1   2  -4 4555.60  348.13
   1   2   4 3831.89  348.21
   1   2   4 3555.22  348.30
   1  -2   4 4074.76  348.23
  -1  -2  -4 4097.82  347.85
   1   2   4 3376.63  348.73
   1   2   4 3742.86  348.12
   1   2   4 3678.05  348.09
  -1   2  -5  157.70   13.45
   1   2   5  148.63   13.67
   1  -2   5  143.90   14.15
   1  -2   5  133.66   13.84
   1   2   5  141.77   13.82
   1  -2   5  143.90   13.62
   1  -2   5  130.16   13.54
   1   2   5  157.94   13.81
   1   2   5  151.19   14.45
   1   2   5  146.68   13.60
   1   2   5  141.27   13.68
   1   2   5  177.31   13.60
   1  -2   6  264.11   24.99
   1   2   6  279.58   24.91
   1  -2   6  287.46   25.49
   1   2   6  268.98   25.10
   1  -2   6  265.09   24.82
   1   2   6  272.64   24.82
   1  -2   6  253.92   24.72
   1   2   6  302.67   24.98
   1   2   6  282.76   24.98
   1   2   6  297.03   25.91
   1   2   7 1347.73  113.89
   1   2   7 1230.39  114.05
   1  -2   7 1297.30  114.46
   1  -2   7 1342.57  113.80
   1  -2   7 1331.56  113.62
   1  -2   7 1015.93  114.47
   1   2   7 1238.07  114.76
   1   2   7 1355.27  113.95
   1   2   7 1304.50  113.76
   1   2   8   34.97    4.35
   1  -2   8   32.37    3.99
   1   2   8   36.29    4.16
   1  -2   8   36.12    4.72
   1   2   8   36.27    4.08
   1  -2   8   33.40    3.89
   1   2   8   35.16    4.18
   1   2   8   36.23    4.93
   1   2   9  589.49   52.68
   1  -2   9  613.84   52.62
   1  -2   9  549.29   53.40
   1   2   9  573.10   52.95
   1   2   9  584.14   52.53
   1   2   9  567.97   53.67
   1   2   9  598.36   52.77
   1  -2  10   58.11    6.37
   1  -2  10   47.02    6.88
   1   2  10   62.39    6.54
   1   2  10   56.07    6.74
   1   2  10   62.53    6.63
   1   2  10   51.76    6.19
   1   2  10   52.44    7.09
   1   2  11   -0.25    0.78
   1   2  11    1.04    0.98
   1  -2  11    0.33    1.17
   1  -2  11    0.40    0.62
   1  -2  11    0.13    0.38
   1  -2  11    0.06    0.39
   1   2  11   -0.22    0.91
   1   2  11   -0.19    0.76
   1   2  11   -0.65    1.35
   1   2  12    9.39    2.71
   1   2  12   13.28    2.74
  -1   2 -12    7.18    1.71
   1  -2  12    9.89    2.88
   1   2  12   10.43    2.53
   1   2  12    9.76    2.55
   1  -2  12   12.13    2.49
   1  -2  12   12.19    1.67
   1   2  12   12.15    1.63
   1  -2  12   11.92    1.59
   1  -2  12   16.14    1.75
   1  -2  13    6.17    1.80
   1   2  13    4.07    1.75
   1  -2  13    6.44    2.41
   1   2  13    1.29    1.07
   1   2  13    5.68    1.12
   1  -2  13    6.61    1.15
   1  -2  13    4.50    1.27
   1  -2  13    4.45    1.13
   1  -2  13    4.65    0.98
   1   2  13    4.52    1.79
  -1   2 -13    5.01    1.34
   1  -2  14    1.53    1.16
   1   2  14    1.79    1.36
   1  -2  14    0.44    1.47
   1   2  14    1.51    1.32
   1  -2  14    1.89    0.77
   1   2  14    1.35    0.80
   1  -2  14    2.56    1.22
   1  -2  14    0.92    0.65
   1  -2  14    1.27    0.73
   1   2  14    0.31    1.05
   1  -2  15    7.59    2.43
   1  -2  15    3.25    2.17
   1   2  15    1.56    1.47
   1  -2  15    7.25    1.33
   1   2  15    5.48    2.21
   1  -2  15    6.02    1.62
   1   2  15    6.18    1.29
   1  -2  15    6.73    1.34
   1  -2  16   95.34   12.70
   1   2  16   85.09   11.98
   1  -2  16  118.64   12.55
   1  -2  16  117.25   10.31
   1   2  16  104.39   10.16
   1  -2  16   99.07   10.48
   1  -2  17    7.84    1.99
   1   2  17    9.55    1.69
  -1   2 -18    9.57    1.56
   1   2  18    6.79    1.51
   1  -2  18    9.55    2.00
  -1   2 -19    0.36    0.70
   1   2  19   -0.10    0.75
   1  -2  19    0.14    1.04
  -1   2 -20    6.45    1.31
   1   2  20    8.41    1.44
  -1  -2 -20    8.20    1.64
  -1   2 -21    1.31    0.72
   1   2  21    2.54    0.82
  -1   2 -21    0.74    0.65
  -1  -2 -21    3.12    1.06
  -1   2 -22    1.93    0.72
  -1   2 -22    0.16    0.49
  -1  -2 -22    1.78    0.92
   1   3 -22    2.80    0.79
  -1   3  22    5.51    0.98
   1  -3 -22    4.58    1.24
   1   3 -21   22.77    2.85
  -1  -3  21   27.12    3.08
  -1   3  21   29.29    3.05
   1  -3 -21   26.49    3.32
   1   3 -20    0.48    0.68
  -1  -3  20    0.11    0.78
  -1   3  20    0.19    0.71
  -1  -3  19    9.24    2.09
  -1  -3  19    7.86    1.66
  -1   3  19    8.48    1.61
  -1   3  18   22.04    2.94
  -1  -3  18   26.09    3.21
  -1  -3  18   22.85    3.46
  -1   3  17   17.58    2.70
  -1  -3  17   20.58    3.22
  -1   3  16   13.22    2.07
  -1  -3  16   13.35    2.59
  -1  -3  16   14.12    2.20
  -1   3  16   13.95    1.96
  -1  -3  16   19.83    3.95
  -1   3  16   10.96    2.85
  -1   3  16   12.30    3.22
  -1   3  16   13.52    1.97
  -1  -3  15   36.18    3.98
  -1   3  15   29.73    3.66
  -1  -3  15   31.77    4.25
  -1   3  15   36.58    3.89
  -1  -3  15   41.76    5.86
  -1   3  15   24.80    4.66
  -1   3  15   32.94    5.38
  -1   3  15   36.04    3.72
  -1   3  14   30.13    4.89
  -1   3  14   26.91    4.55
  -1   3  14   22.44    4.18
  -1   3  14   29.13    3.27
  -1  -3  14   30.26    3.87
  -1  -3  14   40.23    3.73
  -1   3  14   27.59    3.35
  -1   3  14   24.10    4.48
  -1  -3  14   30.22    4.87
  -1  -3  14   28.81    3.35
  -1   3  14   29.75    4.47
  -1   3  14   29.61    3.27
  -1  -3  13   41.03    5.86
  -1   3  13   41.29    5.79
  -1   3  13   43.61    5.85
  -1   3  13   45.30    6.08
  -1   3  13   39.89    5.60
  -1   3  13   40.54    5.55
  -1   3  13   46.85    4.48
  -1   3  13   41.48    4.43
  -1  -3  13   45.97    4.66
  -1   3  13   42.32    4.51
  -1  -3  12   81.72    9.36
  -1   3  12   91.64    9.47
  -1   3  12   70.70    9.44
  -1  -3  12   84.51    8.09
  -1   3  12   83.86    7.99
  -1   3  12   81.61    7.90
  -1   3  12   67.20    8.82
  -1   3  12   77.59    9.18
  -1   3  12   80.91    9.37
  -1   3  12   95.84    7.99
  -1   3  12   84.08    9.17
  -1  -3  11  665.54   58.49
  -1   3  11  605.29   58.26
  -1   3  11  609.60   58.69
  -1  -3  11  638.68   59.30
  -1   3  11  642.32   57.01
  -1  -3  11  649.15   57.09
  -1   3  11  659.46   56.96
  -1   3  11  621.51   58.29
  -1   3  11  625.06   58.44
  -1   3  11  678.20   56.98
  -1   3  11  578.51   58.09
  -1   3  10    4.09    1.41
  -1   3  10    2.26    1.25
  -1  -3  10    3.71    1.62
  -1  -3  10    5.13    1.52
  -1   3  10    5.34    0.91
  -1  -3  10    5.57    1.41
  -1   3  10    5.62    1.51
  -1   3  10    3.51    1.44
  -1   3  10    5.66    0.86
  -1   3  10    5.72    0.88
  -1  -3   9  178.97   17.31
  -1   3   9  190.32   17.47
  -1   3   9  181.34   17.49
  -1  -3   9  167.18   17.99
  -1  -3   9  187.69   17.51
  -1   3   9  188.37   17.45
  -1   3   9  179.70   17.73
  -1  -3   8    6.01    1.38
  -1   3   8    7.40    1.64
  -1   3   8    7.10    1.85
  -1   3   8    6.51    1.46
  -1  -3   8    7.24    1.54
  -1  -3   8    7.30    1.93
  -1   3   8    6.09    1.58
  -1   3   8    8.35    1.59
  -1   3   7   29.46    3.63
   1   3  -7   30.59    3.38
  -1   3   7   26.35    3.99
  -1   3   7   26.68    3.50
  -1  -3   7   30.94    3.56
  -1  -3   7   31.26    3.67
  -1  -3   7   28.55    3.60
  -1  -3   7   31.91    4.07
  -1  -3   7   30.62    3.77
  -1   3   7   39.94    4.14
  -1   3   7   27.93    3.51
   1   3  -6   21.26    2.47
  -1   3   6   21.30    2.69
  -1  -3   6   19.47    2.69
  -1   3   6   20.56    2.62
  -1  -3   6   21.13    2.57
  -1   3   6   19.84    2.53
  -1   3   6   23.44    2.53
  -1  -3   6   23.46    3.01
  -1   3   6   20.03    2.56
  -1   3   6   19.74    2.34
  -1  -3   6   21.92    2.88
  -1  -3   6   18.97    2.64
  -1   3   5   38.65    4.57
  -1   3   5   42.65    4.55
  -1  -3   5   43.79    4.57
  -1  -3   5   42.41    4.85
   1   3  -5   50.85    4.59
  -1   3   5   47.01    4.72
  -1   3   5   44.69    4.40
  -1   3   5   43.86    4.60
  -1   3   5   41.37    4.51
  -1   3   5   47.40    4.48
  -1  -3   5   42.68    4.80
  -1  -3   5   44.42    5.02
  -1  -3   5   54.02    5.12
  -1  -3   4   60.91    6.82
  -1   3   4   60.90    6.31
   1   3  -4   79.03    6.41
  -1   3   4   59.30    6.37
  -1  -3   4   64.12    6.94
  -1   3   4   68.92    6.28
  -1  -3   4   65.77    6.73
  -1   3   4   65.08    6.29
  -1   3   4   68.42    6.40
   1   3  -3  824.12   66.01
  -1  -3   3  629.45   66.69
  -1   3   3  746.02   66.05
  -1   3   3  707.90   65.96
  -1  -3   3  725.27   66.63
  -1   3   3  754.04   66.08
   1   3  -3  777.57   65.80
  -1  -3   3  701.07   66.04
   1   3  -3  736.19   65.85
  -1   3   3  753.96   66.00
  -1  -3   3  782.87   65.99
   1   3  -2    4.72    0.72
  -1   3   2    5.32    0.59
   1   3  -2    4.81    0.72
  -1   3   2    4.00    0.69
   1   3  -2    3.56    0.61
  -1   3   2    3.89    0.70
  -1   3   2    3.86    0.73
   1   3  -2    3.51    0.61
   1   3  -2    3.90    0.64
  -1  -3   2    4.45    0.68
  -1  -3   2    3.41    0.78
  -1  -3   2    4.10    1.21
  -1  -3   1 4740.08  399.89
  -1   3   1 4779.24  399.42
   1   3  -1 4564.42  399.02
  -1   3   1 4708.92  398.99
   1   3  -1 4401.14  399.09
  -1  -3   1 4446.40  399.02
  -1   3   1 4466.75  399.15
   1   3  -1 4513.77  399.09
  -1   3   1 4577.21  399.19
  -1   3   0 3000.99  241.86
   1  -3   0 2871.29  241.49
  -1  -3   0 2806.48  242.17
  -1   3   0 2594.20  241.30
  -1   3   0 2739.13  241.43
  -1   3   0 2794.31  241.58
   1   3   0 2800.14  241.55
  -1   3   0 2732.44  241.56
   1   3   0 2816.00  241.58
  -1   3  -1 1761.87  136.13
   1   3   1 1593.13  135.82
  -1  -3  -1 1526.59  135.91
   1  -3   1 1426.39  135.28
  -1   3  -1 1549.77  135.62
   1   3   1 1706.43  135.75
  -1   3  -1 1549.70  135.63
   1  -3   1 1389.13  136.28
  -1  -3  -1 1651.10  135.48
   1   3   1 1681.20  135.70
   1  -3   2 2020.73  192.29
   1   3   2 2173.51  192.48
   1   3   2 2334.13  193.02
  -1   3  -2 2469.30  192.66
   1  -3   2 1872.03  193.02
   1   3   2 2419.00  192.74
  -1  -3  -2 2275.17  192.42
  -1   3  -2 2327.30  192.65
   1   3   3 1311.06  118.11
   1   3   3 1510.27  118.91
   1  -3   3 1250.04  118.99
   1  -3   3 1249.96  117.98
   1   3   3 1226.99  118.25
   1  -3   3 1367.70  118.45
   1   3   3 1527.99  118.43
  -1   3  -3 1549.13  118.32
   1   3   4  275.50   25.76
   1  -3   4  265.52   26.14
   1   3   4  320.19   25.81
   1   3   4  306.28   26.52
   1   3   4  254.81   25.59
   1   3   4  319.68   25.94
  -1   3  -4  293.79   25.71
   1   3   4  263.64   25.81
  -1   3  -4  318.60   25.76
   1  -3   4  277.74   25.86
   1  -3   5  209.77   20.32
   1   3   5  189.10   19.95
   1   3   5  232.72   20.99
   1   3   5  214.61   20.17
   1   3   5  243.44   20.08
  -1   3  -5  247.44   20.05
   1   3   5  257.43   20.30
   1  -3   5  214.24   20.19
   1   3   5  210.09   20.26
   1  -3   5  207.07   20.76
   1   3   6    9.70    1.57
   1   3   6    8.18    1.35
   1  -3   6    8.86    1.50
   1   3   6    8.56    2.01
   1   3   6   10.98    1.53
   1  -3   6   11.60    2.13
   1   3   6    7.37    1.50
   1  -3   6    8.68    1.74
   1  -3   6   10.39    1.55
   1   3   7   92.97   10.03
   1   3   7  110.52   11.03
   1   3   7   94.10    9.95
   1  -3   7  115.72   10.12
   1  -3   7  105.00   10.41
   1  -3   7  102.21   10.04
   1   3   7  102.02   10.23
   1  -3   7  113.12   10.97
   1   3   7  105.66    9.92
   1   3   8    0.49    0.93
   1   3   8    0.42    0.87
   1  -3   8    1.76    0.70
   1   3   8    0.89    0.66
   1  -3   8    0.26    0.58
   1   3   8    0.16    0.60
   1   3   8    0.68    0.71
   1   3   9   94.38    9.86
   1   3   9  103.66   11.06
   1  -3   9   96.97    9.78
   1   3   9   97.47   10.04
   1   3   9   86.11    9.88
   1   3   9   97.94   10.18
   1  -3   9  107.70   11.04
   1  -3   9  109.52   10.07
   1   3  10   66.68    5.97
   1  -3  10   54.13    7.59
   1  -3  10   64.53    6.98
   1   3  10   56.70    7.04
   1   3  10   59.35    7.00
   1   3  10   65.74    7.11
   1   3  10   61.74    7.82
   1  -3  10   65.24    6.78
   1   3  10   55.13    6.74
   1  -3  10   61.16    5.95
   1   3  11  111.59   11.93
   1   3  11   98.73   10.83
   1   3  11  101.58   10.72
   1   3  11  102.60    9.59
   1   3  11   92.85   10.89
   1  -3  11  113.39   10.94
   1  -3  11   86.73   11.47
   1  -3  11   96.43    9.58
   1   3  11  105.21    9.49
   1  -3  11  110.61    9.64
   1   3  12   18.40    4.04
   1   3  12   18.52    3.54
   1  -3  12   17.45    4.10
   1   3  12   21.35    3.81
   1  -3  12   26.96    3.87
   1   3  12   22.74    2.62
   1  -3  12   25.06    2.69
   1  -3  12   21.68    2.62
   1   3  12   24.10    2.52
   1   3  13    0.28    0.99
  -1   3 -13    0.98    0.85
   1   3  13   -0.39    1.20
   1   3  13    1.24    1.11
   1  -3  13    0.83    0.98
   1  -3  13    0.42    1.51
   1   3  13    0.82    0.66
   1  -3  13    1.31    0.75
   1  -3  13    0.96    0.61
   1   3  13    1.05    0.58
   1   3  14  139.92   14.92
  -1   3 -14  116.70   13.62
   1  -3  14  143.88   13.60
   1   3  14  132.78   13.09
   1   3  14  121.78   14.85
   1  -3  14  139.00   16.01
   1  -3  14  154.33   15.19
   1  -3  14  151.67   13.25
   1  -3  14  156.73   13.30
   1   3  15   14.80    3.42
   1  -3  15   20.75    3.94
   1   3  15   14.50    3.55
   1  -3  15   19.68    4.53
   1   3  15   17.07    2.35
   1  -3  15   18.59    2.89
   1  -3  15   18.77    2.47
   1   3  15   14.75    3.32
   1  -3  15   16.78    2.36
   1   3  16   30.73    3.68
   1  -3  16   33.21    4.21
   1   3  16   28.27    4.79
   1  -3  16   33.57    3.78
   1   3  17   36.15    4.07
   1  -3  17   35.03    4.51
   1   3  17   27.20    4.85
   1  -3  17   40.35    4.19
  -1   3 -18   39.76    4.40
   1   3  18   41.62    4.54
   1  -3  18   44.01    5.08
  -1   3 -19   13.37    2.04
   1  -3  19   14.79    2.52
   1   3  19   19.44    2.32
  -1  -3 -19   17.21    2.50
  -1   3 -20    6.07    1.26
   1   3  20    6.53    1.27
  -1  -3 -20    6.97    1.53
  -1   3 -21    9.60    1.44
   1   3  21    9.82    1.47
  -1  -3 -21    7.28    1.65
  -1   3 -22   -0.06    0.49
   1   3  22   -0.35    0.49
  -1  -3 -22    0.13    0.66
   1   4 -22    0.81    0.49
  -1   4  22    2.05    0.61
   1  -4 -22   -0.13    0.70
   1   4 -21    0.52    0.51
  -1   4  21   -0.15    0.57
   1  -4 -21    0.13    0.73
   1   4 -20    0.75    0.68
  -1  -4  20    0.42    1.07
  -1  -4  20    0.81    0.78
  -1   4  20   -0.35    0.77
   1  -4 -20    0.88    0.87
  -1  -4  19   13.69    2.38
  -1  -4  19   18.56    2.25
  -1   4  19   15.33    1.99
  -1  -4  18    1.03    1.35
  -1  -4  18    0.50    0.88
  -1   4  18   -0.52    0.86
  -1   4  17    4.00    1.24
  -1   4  17    5.29    1.15
  -1  -4  17    7.22    1.51
  -1  -4  17    4.58    1.75
   1   4 -16   16.15    3.09
  -1   4  16   22.48    2.64
  -1  -4  16   19.43    3.19
  -1  -4  16   22.89    2.90
  -1   4  16   19.54    2.66
  -1  -4  16   20.97    2.77
  -1   4  16   21.72    3.83
  -1   4  15   -0.33    1.31
  -1   4  15    0.28    0.79
  -1  -4  15    0.50    1.34
  -1   4  15    0.29    0.82
  -1   4  15    0.68    0.71
  -1  -4  15    0.36    0.82
  -1  -4  15    2.24    1.76
  -1  -4  15   -0.11    0.68
  -1   4  15    2.75    1.59
  -1   4  14  167.67   20.22
  -1   4  14  204.40   21.01
  -1  -4  14  242.18   19.50
  -1   4  14  202.13   19.16
  -1   4  14  201.84   19.08
  -1  -4  14  219.34   21.41
  -1  -4  14  205.83   19.28
  -1   4  14  226.65   19.17
  -1   4  14  202.17   20.63
  -1  -4  13   51.65    6.55
  -1   4  13   41.93    6.14
  -1   4  13   41.71    5.83
  -1   4  13   52.56    4.85
  -1   4  13   48.94    6.19
  -1  -4  13   48.58    4.98
  -1   4  13   46.22    4.84
  -1   4  13   43.03    4.73
  -1  -4  12    6.38    1.89
  -1   4  12    4.92    1.57
  -1   4  12    5.01    1.76
  -1   4  12    5.09    1.64
  -1   4  12    5.38    0.99
  -1  -4  12    6.06    1.15
  -1   4  12    4.87    1.03
  -1   4  12    5.02    1.01
  -1  -4  11    2.59    1.18
  -1   4  11    3.79    0.86
  -1   4  11    2.10    0.69
  -1  -4  11    3.97    0.89
  -1   4  11    2.66    1.17
  -1   4  11    2.89    1.53
  -1  -4  11    1.90    1.03
  -1   4  11    2.82    0.71
  -1   4  11    4.02    1.38
  -1  -4  10   42.28    4.92
  -1  -4  10   32.62    3.66
  -1   4  10   34.39    3.59
  -1   4  10   33.32    3.56
  -1  -4  10   36.64    4.59
  -1   4  10   32.28    4.33
  -1   4  10   34.83    4.64
  -1   4  10   41.11    3.64
  -1   4  10   34.51    4.59
  -1  -4  10   35.21    3.62
  -1   4   9   73.56    7.79
  -1   4   9   68.38    7.91
  -1  -4   9   78.03    8.08
  -1  -4   9   80.56    8.20
  -1   4   8   33.07    4.21
  -1   4   8   39.96    4.58
  -1  -4   8   38.38    4.55
  -1  -4   8   38.98    4.79
  -1  -4   8   35.94    4.52
  -1  -4   7    2.17    0.95
  -1   4   7    3.39    0.90
  -1  -4   7    2.08    0.76
  -1   4   7    2.81    1.01
  -1   4   7    3.03    0.89
  -1  -4   7    4.27    1.20
  -1  -4   7    4.24    1.29
  -1  -4   7    6.16    1.55
  -1  -4   6  973.14   84.99
  -1   4   6  960.98   85.09
  -1  -4   6  933.51   85.42
   1   4  -6  970.06   84.87
  -1   4   6  899.89   84.90
  -1  -4   6  988.16   85.39
  -1  -4   6 1060.81   85.75
  -1  -4   6  914.29   85.66
  -1   4   6  966.51   84.85
  -1   4   6  968.16   85.00
  -1   4   5 1110.82   95.76
  -1  -4   5 1020.01   96.32
   1   4  -5 1120.59   95.57
  -1  -4   5 1101.74   95.64
  -1   4   5 1011.67   95.56
  -1   4   5 1124.95   95.74
  -1  -4   5 1017.82   96.45
  -1  -4   5 1093.48   96.17
  -1   4   5 1075.28   95.59
  -1  -4   5 1144.76   96.31
   1   4  -4   55.75    5.06
  -1   4   4   44.35    4.98
  -1  -4   4   43.71    5.80
  -1  -4   4   48.26    5.89
  -1  -4   4   51.06    5.74
  -1   4   4   51.95    5.20
  -1  -4   4   49.56    5.08
  -1   4   4   58.14    5.19
   1   4  -3   38.20    3.63
  -1   4   3   31.35    3.60
  -1  -4   3   32.72    3.72
   1   4  -3   36.70    3.55
  -1  -4   3   38.08    3.65
  -1  -4   3   39.08    4.65
  -1   4   3   33.07    3.67
   1   4  -3   35.77    3.58
  -1   4   3   37.14    3.81
  -1   4   2  394.24   39.71
   1   4  -2  507.62   39.92
   1   4  -2  452.88   39.93
  -1  -4   2  422.27   41.30
   1   4  -2  449.48   39.94
  -1   4   2  479.37   40.16
   1   4  -2  466.02   39.92
  -1   4   2  467.23   40.08
   1   4  -1 2847.22  238.77
  -1   4   1 2724.54  238.77
  -1  -4   1 2661.58  239.82
  -1   4   1 2601.53  239.21
   1   4  -1 2827.30  238.87
   1   4  -1 2654.38  238.91
  -1   4   1 2704.37  239.04
  -1   4   1 2679.06  238.99
   1   4  -1 2576.97  238.91
   1   4  -1 2820.43  238.94
  -1   4   0  271.32   25.42
   1   4   0  319.69   25.48
  -1  -4   0  243.59   26.39
  -1   4   0  286.02   25.62
  -1   4   0  278.21   26.00
   1   4   0  296.16   25.76
   1   4   0  295.16   25.78
  -1   4   0  290.04   25.78
  -1   4   0  279.26   25.78
  -1   4  -1 2294.74  199.60
  -1  -4  -1 2207.18  199.70
   1   4   1 2326.68  199.24
  -1   4  -1 2229.48  199.22
  -1   4  -1 2290.20  199.23
   1   4   1 2253.81  199.26
  -1   4  -2  222.97   20.16
   1   4   2  209.20   19.87
  -1   4  -2  210.11   19.54
   1   4   2  228.46   19.69
  -1   4  -2  214.20   19.57
   1   4   2  232.03   19.66
   1  -4   2  192.20   20.20
   1   4   3 1664.39  145.31
   1  -4   3 1534.60  145.22
   1   4   3 1657.62  144.91
  -1   4  -3 1677.66  144.84
  -1   4  -3 1714.93  144.84
   1   4   3 1596.99  144.93
   1   4   4    5.21    1.27
   1   4   4    4.30    0.81
   1  -4   4    3.81    1.35
  -1   4  -4    5.00    0.94
   1   4   4    5.15    1.01
   1  -4   4    6.31    1.19
   1   4   4    6.05    1.05
  -1   4  -4    5.18    0.94
   1   4   5   29.17    4.05
   1  -4   5   29.48    4.02
   1   4   5   31.22    3.46
   1  -4   5   30.32    4.39
   1   4   5   36.48    3.72
   1   4   5   38.21    3.74
   1  -4   5   31.72    3.73
   1   4   6    0.20    0.65
   1   4   6   -0.21    0.61
   1  -4   6    0.41    0.60
   1   4   6    0.10    0.41
   1   4   6    0.12    0.41
   1  -4   6    0.12    0.44
   1   4   6    0.96    0.54
   1  -4   6   -0.20    0.62
   1   4   7   21.00    2.68
   1  -4   7   21.55    2.97
   1   4   7   25.49    3.67
   1   4   7   23.33    2.96
   1  -4   7   25.17    3.48
   1   4   7   18.36    2.83
   1  -4   7   20.56    2.88
   1   4   7   23.66    2.83
   1  -4   7   24.02    3.66
   1  -4   8  399.12   35.28
   1   4   8  362.45   34.92
   1   4   8  422.64   36.43
   1   4   8  393.70   35.27
   1  -4   8  408.87   35.33
   1  -4   8  442.27   36.53
   1  -4   8  403.15   35.82
   1   4   8  330.07   35.18
   1  -4   9    1.84    0.80
   1   4   9    0.28    0.94
   1   4   9    1.33    0.82
   1   4   9    0.67    0.54
   1  -4   9    0.85    1.07
   1   4   9    1.28    0.81
   1  -4   9    1.67    0.79
   1   4  10  770.68   69.15
   1  -4  10  834.95   69.32
   1   4  10  791.41   69.07
   1  -4  10  865.46   70.57
   1  -4  10  758.29   71.47
   1   4  10  671.40   70.32
  -1   4 -10  773.97   69.82
   1   4  10  700.81   69.90
   1   4  10  813.20   70.48
   1   4  10  821.18   71.63
   1  -4  10  792.17   69.21
   1   4  11   22.49    2.41
   1  -4  11   20.40    3.30
   1   4  11   13.16    3.02
   1  -4  11   20.48    4.12
   1   4  11   23.37    4.17
   1   4  11   16.52    3.16
   1  -4  11   22.26    2.45
   1   4  12   34.56    4.68
  -1   4 -12   24.80    3.73
   1   4  12   28.83    5.11
   1  -4  12   29.23    5.29
   1  -4  12   29.34    4.45
   1   4  12   24.84    4.27
   1   4  12   32.86    3.33
   1  -4  12   29.66    3.34
   1  -4  12   31.22    3.34
  -1   4 -13    8.38    1.89
   1   4  13    7.10    2.28
   1  -4  13   11.05    3.35
   1  -4  13   11.70    2.65
   1   4  13   10.08    1.53
   1  -4  13   11.09    1.62
   1  -4  13    9.03    1.55
   1   4  13    8.41    2.33
  -1   4 -14   17.82    3.30
   1   4  14   27.65    4.42
   1   4  14   25.16    2.96
   1  -4  14   23.96    5.06
   1  -4  14   25.82    3.07
   1  -4  14   29.51    3.14
   1   4  14   20.61    3.91
  -1   4 -15   68.66    9.47
   1   4  15   89.51   10.77
   1  -4  15   98.40    9.70
   1   4  15   97.12    9.10
   1  -4  15  109.13    9.36
   1   4  15   88.48   10.42
   1  -4  15   96.89    9.23
   1  -4  16   95.18    9.15
   1   4  16   79.03    8.40
   1  -4  16   80.36    8.54
   1   4  16   70.17    9.55
   1  -4  16  107.27    8.81
   1   4  17    4.10    1.13
   1  -4  17    2.68    1.60
   1  -4  17    5.22    1.27
   1   4  17    4.21    1.73
   1  -4  18   11.61    2.26
   1   4  18   10.67    1.81
  -1  -4 -18   12.01    1.99
  -1   4 -18   10.46    1.69
   1  -4  18   13.42    1.98
   1   4  18    9.49    2.55
  -1   4 -19   -0.16    0.56
   1   4  19    0.56    0.72
   1  -4  19    0.44    1.15
  -1  -4 -19    0.53    0.79
  -1   4 -20   -0.15    0.59
   1   4  20    0.41    0.67
   1  -4  20    0.89    0.95
  -1  -4 -20    0.27    0.72
  -1   4 -21    0.59    0.52
   1   4  21    0.42    0.50
  -1  -4 -21    0.13    0.72
  -1   4 -22   -0.05    0.44
   1   4  22    0.11    0.41
  -1  -4 -22   -0.40    0.74
  -1   5  22    3.13    0.70
   1   5 -22    2.02    0.57
  -1   5  21    1.79    0.68
   1   5 -21    0.52    0.49
  -1   5  20    0.08    0.55
  -1  -5  20   -0.40    1.05
   1   5 -20    0.54    0.51
  -1   5  19    7.11    1.36
  -1  -5  19    8.07    1.93
  -1  -5  18   -1.60    1.02
  -1   5  18   -0.39    0.73
  -1  -5  18   -0.34    1.32
  -1   5  18   -0.26    1.03
  -1  -5  18    0.35    0.70
  -1   5  18   -0.33    0.68
  -1   5  17   10.70    1.64
  -1   5  17   10.36    1.73
  -1  -5  17    8.87    2.30
  -1  -5  17   11.04    1.92
  -1   5  17    7.51    2.32
  -1  -5  17   10.66    1.85
  -1   5  17    7.77    1.60
  -1  -5  16   41.24    5.09
  -1   5  16   37.30    4.26
  -1   5  16   38.35    4.37
  -1  -5  16   42.66    4.67
  -1  -5  16   46.90    4.70
  -1   5  16   35.51    5.49
  -1  -5  15    0.34    1.27
  -1   5  15    1.87    0.85
  -1   5  15    1.82    0.92
  -1  -5  15    0.86    0.96
  -1  -5  15    1.15    1.28
  -1  -5  15    0.35    0.78
  -1   5  15    1.42    1.44
  -1  -5  14   72.23    9.48
  -1   5  14   61.51    8.62
  -1   5  14   81.73    9.46
  -1   5  14   77.95    9.14
  -1   5  14   81.36    7.67
  -1  -5  14   89.78    8.06
  -1   5  14   78.46    7.74
  -1  -5  13   62.99    7.86
  -1   5  13   59.22    6.00
  -1  -5  13   63.99    6.25
  -1   5  13   56.90    5.92
  -1   5  13   49.77    6.88
  -1   5  13   62.72    7.60
  -1  -5  13   65.72    6.14
  -1   5  13   61.57    7.43
  -1  -5  12    9.70    2.50
  -1  -5  12   11.78    1.73
  -1   5  12   12.04    1.66
  -1   5  12   11.75    1.61
  -1  -5  12   10.46    1.62
  -1   5  12    8.65    2.14
  -1   5  12    9.09    2.41
  -1  -5  12   10.78    2.45
  -1   5  12   13.07    1.64
  -1   5  12   13.34    2.69
  -1  -5  11  349.34   33.08
  -1  -5  11  353.91   31.58
  -1   5  11  340.33   31.37
  -1   5  11  330.36   31.37
  -1   5  11  349.84   32.84
  -1   5  11  319.13   32.37
  -1  -5  11  367.69   33.02
  -1  -5  11  363.23   31.51
  -1   5  11  371.80   32.95
  -1   5  11  380.13   31.42
  -1  -5  10  127.73   13.29
  -1  -5  10  124.47   11.98
  -1   5  10  125.57   11.84
  -1  -5  10  128.98   12.08
  -1   5  10  130.09   11.83
  -1  -5  10  125.28   11.90
  -1   5  10  121.53   12.71
  -1   5  10  129.05   13.05
  -1  -5  10  133.44   13.28
  -1   5  10  139.51   13.20
  -1   5  10  138.12   11.85
  -1  -5   9   60.58    6.71
  -1   5   9   55.38    5.36
  -1   5   9   54.80    5.37
  -1  -5   9   57.85    5.60
  -1  -5   9   50.93    5.48
  -1   5   9   59.86    6.47
  -1   5   9   57.01    6.19
  -1  -5   9   49.82    6.41
  -1   5   9   60.01    5.38
  -1   5   9   59.53    6.52
  -1  -5   9   55.21    5.45
  -1   5   8   45.86    5.15
  -1   5   8   46.96    5.38
  -1  -5   8   46.39    5.65
  -1  -5   8   44.53    5.55
  -1  -5   8   47.57    5.81
  -1  -5   7  126.96   12.58
  -1   5   7  118.48   11.86
  -1  -5   7  134.33   12.57
  -1   5   7  125.26   12.02
  -1  -5   7  118.51   12.70
  -1   5   6    2.61    0.82
  -1  -5   6    2.46    1.03
  -1  -5   6    2.88    1.33
  -1   5   6    2.99    0.87
  -1  -5   6    3.53    1.14
  -1   5   6    2.98    0.92
   1   5  -5   69.75    6.75
  -1  -5   5   59.92    7.65
  -1   5   5   63.27    6.74
  -1   5   5   76.40    6.97
  -1  -5   5   70.13    7.54
  -1   5   5   74.73    7.07
  -1  -5   5   60.91    7.70
  -1  -5   4   62.86    8.20
   1   5  -4   77.29    6.94
  -1   5   4   66.88    7.04
  -1  -5   4   67.46    7.83
  -1   5   4   74.73    7.22
   1   5  -3    0.43    0.35
  -1   5   3    0.09    0.36
  -1  -5   3    1.42    1.27
  -1   5   3    0.29    0.39
   1   5  -2   97.94    8.90
  -1   5   2   89.53    9.37
   1   5  -2   98.86    9.03
  -1   5   2   97.18    9.25
   1   5  -2   93.91    9.02
  -1   5   2   97.27    9.19
  -1  -5   2   92.63   10.68
  -1  -5   1   22.14    3.32
  -1   5   1   22.13    2.85
  -1   5   1   23.55    2.47
   1   5  -1   22.44    2.62
  -1   5   1   25.94    2.81
   1   5  -1   22.63    2.63
   1   5  -1   22.05    2.61
  -1   5   1   23.29    2.73
  -1   5   0   53.76    6.25
  -1   5   0   61.06    5.92
  -1  -5   0   49.89    6.82
  -1   5   0   66.05    6.20
   1   5   0   62.44    6.08
   1   5   0   68.52    6.17
  -1   5   0   59.74    6.12
   1   5   0   67.05    6.17
  -1  -5  -1   29.12    4.18
  -1   5  -1   36.46    3.55
  -1   5  -1   29.06    3.78
  -1   5  -1   37.21    3.70
   1   5   1   32.63    3.59
   1   5   1   32.26    3.61
  -1   5  -1   34.96    3.65
  -1   5  -2  272.28   28.33
  -1  -5  -2  275.74   28.45
   1  -5   2  303.77   29.15
  -1   5  -2  309.87   28.00
  -1   5  -2  326.33   28.05
   1   5   2  330.25   28.09
   1   5   2  336.41   28.09
  -1   5  -3   78.91    7.88
   1  -5   3   76.73    8.50
   1   5   3   88.48    8.03
   1   5   3   82.70    7.96
  -1   5  -3   79.84    7.90
   1   5   4   24.08    3.34
   1  -5   4   18.63    3.65
   1   5   4   29.61    3.11
   1   5   4   26.00    3.01
   1  -5   4   22.71    3.19
   1   5   5   20.88    2.67
   1   5   5   25.76    3.54
   1  -5   5   20.33    3.47
   1   5   5   27.92    3.05
   1   5   5   27.23    3.06
   1  -5   5   24.25    3.18
   1   5   6  212.17   18.98
   1   5   6  181.99   17.73
   1  -5   6  183.79   18.58
   1  -5   6  186.67   19.20
   1  -5   6  187.20   18.23
   1   5   6  203.90   18.06
   1   5   6  207.32   18.04
   1   5   7  294.47   27.13
   1   5   7  257.96   25.82
   1  -5   7  273.10   26.50
   1  -5   7  288.08   26.37
   1  -5   7  296.45   27.47
   1   5   7  305.44   26.10
   1  -5   7  291.51   27.28
   1   5   7  296.77   26.14
   1   5   8   59.08    6.43
   1   5   8   66.08    7.73
   1  -5   8   61.82    6.92
   1  -5   8   67.85    6.94
   1  -5   8   54.36    7.20
   1  -5   8   69.20    7.86
   1   5   9    1.27    0.50
   1   5   9    0.59    0.43
   1  -5   9    1.49    0.61
   1  -5   9    1.34    0.50
   1   5   9    0.41    0.60
   1   5   9    1.46    1.17
   1  -5   9    2.53    1.02
   1  -5   9    1.66    0.96
   1  -5   9    3.01    1.52
   1  -5   9    0.97    1.02
   1  -5  10  238.54   22.03
   1   5  10  245.49   21.87
   1   5  10  262.37   21.82
   1  -5  10  249.90   24.31
   1  -5  10  246.92   23.19
  -1   5 -10  236.69   22.63
   1   5  10  247.80   24.26
   1   5  10  203.36   22.81
   1  -5  10  238.44   21.95
   1  -5  11  172.47   15.71
   1   5  11  176.90   15.44
   1   5  11  167.72   15.51
   1  -5  11  153.25   17.88
   1  -5  11  192.79   17.20
  -1   5 -11  157.03   16.20
   1  -5  11  173.41   15.62
   1   5  11  151.34   16.61
  -1   5 -12    9.98    2.20
   1   5  12   14.63    1.89
   1   5  12   13.79    1.78
   1  -5  12   13.57    3.59
   1  -5  12   14.96    2.01
   1  -5  12   16.72    2.03
   1   5  12   11.72    2.65
  -1   5 -13  200.20   23.10
   1  -5  13  266.60   22.74
   1   5  13  226.44   23.88
   1  -5  13  274.58   22.72
   1   5  13  248.76   22.52
  -1   5 -14  155.81   19.11
   1   5  14  217.29   18.64
   1  -5  14  213.51   18.83
   1   5  14  174.13   19.85
   1  -5  14  226.79   18.85
  -1   5 -15    4.51    1.55
   1   5  15    7.82    1.45
   1  -5  15    9.40    1.69
   1  -5  15   10.18    1.70
   1   5  15    3.69    1.89
   1   5  16  105.66   10.32
   1  -5  16   96.91   10.86
  -1  -5 -16  108.09   10.52
   1  -5  16  117.46   10.63
   1  -5  16  113.66   10.59
   1   5  16   99.59   11.68
   1  -5  17    6.98    1.90
   1   5  17    6.37    1.38
   1  -5  17    6.68    1.63
  -1  -5 -17    7.82    1.57
   1  -5  17    8.32    1.65
   1   5  17    9.17    2.36
   1  -5  18   16.16    2.68
   1   5  18   17.71    2.26
  -1  -5 -18   15.52    2.44
  -1   5 -18   14.95    2.07
   1  -5  18   17.97    2.41
   1   5  18   12.22    2.91
   1   5  19    0.53    0.69
   1  -5  19    0.15    1.07
  -1  -5 -19   -0.27    0.78
  -1   5 -19   -0.08    0.61
   1   5  19    0.23    0.97
  -1   5 -20    0.14    0.54
   1  -5  20    0.49    0.88
   1   5  20    0.23    0.58
  -1  -5 -20    0.27    0.84
  -1   5 -21    0.58    0.48
   1   5  21   -0.32    0.54
  -1  -5 -21    0.14    0.78
   1   6 -21    3.76    0.81
  -1   6  21   10.10    1.21
   1   6 -20   -0.41    0.49
  -1   6  20    0.44    0.57
  -1  -6  20    0.25    0.89
  -1  -6  19    1.13    0.74
  -1   6  19    1.79    1.24
  -1   6  19    3.87    0.94
  -1  -6  19    1.18    1.13
  -1  -6  18    1.51    0.86
  -1   6  18    0.26    0.98
  -1   6  18    2.05    0.82
  -1   6  18    2.10    0.88
  -1  -6  18    1.48    1.22
  -1   6  17   33.82    3.91
  -1  -6  17   40.25    4.22
  -1   6  17   28.62    4.81
  -1  -6  17   33.82    4.48
  -1   6  17   33.53    3.74
  -1   6  17   35.01    3.86
  -1   6  16   10.15    1.76
  -1  -6  16    9.40    1.84
  -1   6  16    8.09    2.47
  -1  -6  16   10.74    2.36
  -1   6  16   10.03    1.70
  -1  -6  16   11.50    1.95
  -1   6  16   10.59    1.64
  -1   6  15    2.37    0.98
  -1  -6  15    2.88    1.13
  -1   6  15    2.03    1.53
  -1   6  15    3.24    1.00
  -1  -6  15    2.74    1.13
  -1   6  15    3.58    1.06
  -1  -6  14   25.83    4.86
  -1   6  14   29.55    3.41
  -1  -6  14   34.03    3.73
  -1   6  14   28.37    3.34
  -1   6  14   29.78    3.49
  -1   6  14   33.47    4.80
  -1  -6  14   29.29    3.52
  -1  -6  13    5.14    1.72
  -1   6  13    1.83    1.15
  -1  -6  13    3.04    1.61
  -1   6  13    3.08    0.94
  -1  -6  13    4.06    1.11
  -1   6  13    3.70    0.95
  -1  -6  13    5.58    1.12
  -1   6  13    2.32    1.01
  -1   6  13    0.54    1.21
  -1  -6  12    0.84    0.86
  -1   6  12   -0.21    0.76
  -1  -6  12   -0.61    1.09
  -1   6  12    0.43    0.54
  -1   6  12    0.15    0.61
  -1  -6  12    0.50    0.58
  -1  -6  12    0.09    0.55
  -1   6  12    0.53    0.62
  -1   6  12    0.51    1.06
  -1   6  11   -0.19    0.69
  -1  -6  11    1.05    1.04
  -1  -6  11    0.28    0.79
  -1   6  11    0.06    0.52
  -1  -6  11   -0.09    0.46
  -1   6  11    0.14    0.47
  -1  -6  11    0.17    0.43
  -1   6  11    0.08    0.46
  -1   6  11    0.70    1.02
  -1  -6  10    0.25    0.76
  -1   6  10   -0.35    0.87
  -1  -6  10   -0.25    0.85
  -1   6  10    0.41    0.49
  -1  -6  10   -0.09    0.51
  -1  -6  10    0.08    0.42
  -1   6  10    0.18    0.44
  -1  -6  10    0.08    0.45
  -1   6  10    0.07    0.44
  -1   6  10    0.21    0.85
  -1  -6   9   67.67    7.79
  -1   6   9   60.77    7.03
  -1  -6   9   69.20    7.81
  -1  -6   9   64.82    7.92
  -1  -6   9   61.30    6.45
  -1   6   9   66.86    6.29
  -1  -6   9   66.36    6.55
  -1   6   9   67.27    6.32
  -1  -6   9   62.41    6.40
  -1   6   9   73.12    6.45
  -1   6   9   72.01    7.55
  -1   6   8  442.63   45.29
  -1  -6   8  489.72   46.26
  -1  -6   8  453.04   44.74
  -1   6   8  515.03   44.60
  -1  -6   8  506.65   44.87
  -1   6   8  505.17   44.59
  -1   6   8  597.44   44.80
   1   6  -8  498.25   44.76
  -1   6   8  528.49   45.88
  -1  -6   8  514.49   46.22
  -1   6   8  474.74   45.53
  -1  -6   8  475.46   46.40
  -1   6   7  156.77   15.39
  -1  -6   7  163.04   16.44
  -1  -6   7  153.58   16.51
  -1   6   7  168.35   15.72
  -1   6   7  168.25   15.54
  -1  -6   7  171.17   16.28
  -1  -6   6   43.09    5.58
  -1   6   6   36.56    4.40
  -1  -6   6   42.40    5.28
  -1   6   6   47.34    4.87
  -1   6   6   38.10    4.55
  -1  -6   6   39.92    5.63
  -1  -6   5   25.73    4.44
  -1   6   5   29.20    3.57
  -1  -6   5   35.08    4.47
  -1  -6   5   27.03    4.46
  -1   6   5   32.24    3.77
  -1  -6   4   19.35    3.52
  -1   6   4   12.27    2.00
  -1   6   4   11.18    1.88
  -1  -6   4   14.77    2.72
  -1   6   3 1245.41  112.57
  -1   6   3 1312.59  112.29
  -1   6   3 1295.47  112.35
   1   6  -3 1244.11  112.02
  -1  -6   3 1248.71  113.95
  -1   6   2  327.98   30.93
  -1   6   2  346.45   30.75
  -1  -6   2  345.07   32.90
  -1   6   2  367.92   30.86
   1   6  -2  325.78   30.51
   1   6  -2  335.52   30.49
  -1   6   1   98.69   10.57
  -1   6   1  115.53   10.54
   1   6  -1  109.11   10.34
  -1   6   1  116.72   10.57
   1   6  -1  105.90   10.33
  -1   6   0  490.69   51.07
  -1   6   0  579.00   50.71
  -1   6   0  572.67   51.01
   1   6   0  595.66   50.99
  -1   6   0  595.40   51.06
   1   6   0  576.96   50.92
   1   6   0  584.45   50.92
  -1   6  -1    6.92    1.23
   1  -6   1    1.99    1.40
  -1   6  -1    4.25    1.08
   1   6   1    5.52    1.14
   1   6   1    6.00    1.21
   1   6   1    5.85    1.15
  -1   6  -1    5.89    1.05
  -1   6  -2  152.07   13.57
  -1   6  -2  139.88   13.63
   1   6   2  165.31   13.88
   1  -6   2  130.70   14.98
  -1   6  -2  138.67   13.63
   1   6   2  147.59   13.67
   1   6   2  139.91   13.65
  -1  -6  -3  176.73   18.76
  -1   6  -3  195.64   18.14
   1  -6   3  187.41   19.05
   1   6   3  201.00   18.22
   1   6   3  214.83   18.42
   1   6   3  202.09   18.23
  -1   6  -3  191.50   18.16
   1  -6   4    2.70    1.69
   1   6   4    3.66    0.98
   1  -6   4    5.68    1.45
   1   6   4    4.62    1.09
   1  -6   5  244.95   26.04
   1   6   5  284.55   24.93
   1  -6   5  270.70   25.32
   1   6   5  272.91   24.91
   1  -6   6   70.80    8.49
   1   6   6   77.59    7.76
   1  -6   6   72.93    8.03
   1  -6   6   64.28    8.89
   1   6   6   87.17    8.07
   1   6   6   74.17    7.68
   1  -6   7  727.49   65.60
   1   6   7  708.09   64.49
   1  -6   7  731.12   65.18
   1   6   7  734.69   64.82
   1   6   7  716.19   64.74
   1   6   7  768.62   65.10
   1  -6   7  697.90   66.21
   1  -6   8  165.51   15.38
   1  -6   8  169.33   16.42
   1  -6   8  169.04   16.44
   1   6   8  157.87   14.94
   1   6   8  160.69   15.20
   1   6   8  157.96   14.10
   1   6   8  163.90   14.06
   1  -6   8  138.17   14.28
   1  -6   8  147.98   14.19
   1  -6   8  156.78   15.53
   1   6   8  151.90   15.06
   1   6   9  319.26   31.36
   1  -6   9  336.87   32.73
   1  -6   9  342.93   32.51
   1   6   9  363.35   30.33
   1  -6   9  318.66   30.58
   1   6   9  353.73   30.38
   1  -6   9  331.13   30.47
  -1   6  -9  324.42   31.21
   1  -6   9  363.76   31.92
   1   6   9  328.47   31.47
   1  -6  10   53.93    6.82
   1  -6  10   50.07    5.25
   1   6  10   53.18    4.99
   1   6  10   52.42    5.06
   1  -6  10   49.68    5.16
  -1   6 -10   50.26    5.83
   1   6  10   44.54    5.97
  -1   6 -11   26.70    3.85
  -1   6 -11   25.74    3.88
   1  -6  11   28.70    3.35
   1   6  11   27.17    4.21
   1  -6  11   30.13    3.46
   1   6  11   32.99    3.24
   1   6  11   33.00    3.31
  -1   6 -12   32.87    4.86
   1  -6  12   42.05    4.51
   1   6  12   42.41    5.58
   1   6  12   47.08    4.34
   1   6  12   41.46    4.38
  -1   6 -13  124.60   15.18
   1  -6  13  151.70   14.77
   1  -6  13  166.15   14.80
   1   6  13  153.94   16.00
   1   6  13  166.67   14.63
   1   6  13  165.58   14.49
  -1   6 -14   16.76    3.03
   1   6  14   19.33    2.41
   1   6  14   20.56    2.57
   1  -6  14   21.31    2.78
   1  -6  14   22.25    2.77
   1   6  14   15.60    3.38
   1   6  15   12.09    1.86
   1  -6  15    9.49    1.92
   1   6  15    8.73    2.67
   1  -6  15   13.61    2.03
   1   6  16   21.85    2.86
   1  -6  16   21.54    3.42
   1  -6  16   28.84    3.25
   1   6  16   16.58    3.58
   1  -6  16   26.93    3.21
   1  -6  17    0.51    1.21
   1   6  17    0.77    0.89
   1  -6  17    0.62    0.84
   1   6  17    0.54    1.23
  -1   6 -17    1.74    0.78
   1  -6  17    0.37    0.82
   1   6  18  102.65    9.35
   1  -6  18  101.24    9.98
   1   6  18   85.15   10.37
   1  -6  18  111.81    9.68
   1  -6  18  108.48    9.66
  -1   6 -18   82.43    9.09
   1   6  19    0.58    0.70
   1  -6  19    0.28    1.04
   1   6  19    0.88    1.00
   1  -6  19    2.07    0.89
  -1   6 -19    0.61    0.56
   1   6  20    3.21    0.81
   1  -6  20    3.36    1.21
   1   6  20    2.01    1.05
  -1   6 -20    2.02    0.68
   1   6  21    4.74    0.88
  -1   6 -21    4.08    0.78
  -1   7  21    0.21    0.39
   1   7 -21    0.59    0.36
  -1  -7  20    3.83    1.19
  -1   7  20    2.94    0.76
  -1   7  20    2.22    1.05
   1   7 -20    1.68    0.57
  -1  -7  19    0.82    1.00
  -1   7  19    0.38    0.55
  -1   7  19    0.63    0.92
  -1  -7  19    0.10    0.62
   1   7 -19   -0.12    0.45
  -1  -7  18    0.47    1.14
  -1   7  18   -0.17    0.63
  -1   7  18    0.74    1.11
  -1  -7  18    0.11    0.64
  -1   7  17   24.59    2.85
  -1  -7  17   24.17    3.47
  -1   7  17   15.11    3.47
  -1  -7  17   27.31    3.22
  -1   7  16   35.15    4.13
  -1   7  16   40.74    4.15
  -1  -7  16   37.94    4.83
  -1  -7  16   42.05    4.55
  -1   7  16   34.15    5.33
  -1   7  15   11.92    1.73
  -1   7  15    9.85    1.70
  -1  -7  15   12.65    1.95
  -1   7  15   11.67    1.82
  -1  -7  15   12.35    2.15
  -1   7  15   10.71    2.81
   1   7 -14    5.56    1.62
  -1   7  14    8.01    1.42
  -1   7  14    7.66    1.36
  -1  -7  14    8.16    1.51
  -1   7  14    6.69    1.37
  -1   7  14    5.16    2.10
  -1  -7  13    9.90    2.78
  -1   7  13   13.30    1.82
  -1  -7  13   10.85    1.94
  -1   7  13   13.82    1.85
  -1  -7  13   13.45    1.99
  -1   7  13   12.61    1.90
  -1   7  13   11.31    2.80
  -1   7  12   21.12    3.69
  -1  -7  12   30.91    4.69
  -1  -7  12   21.12    4.26
  -1   7  12   29.50    3.11
  -1   7  12   27.72    3.07
  -1  -7  12   28.52    3.28
  -1   7  12   28.97    3.20
  -1  -7  12   27.77    3.25
  -1   7  12   23.48    4.14
  -1   7  11    1.59    0.92
  -1  -7  11    2.61    1.33
  -1  -7  11    1.52    1.16
  -1  -7  11    3.24    0.90
  -1   7  11    3.08    0.78
  -1   7  11    1.29    0.62
  -1  -7  11    1.34    0.63
  -1   7  11    1.36    0.63
  -1   7  11    1.21    1.07
  -1  -7  10    0.56    0.86
  -1   7  10    2.91    1.14
  -1  -7  10    0.28    0.88
  -1  -7  10   -0.18    0.46
  -1  -7  10    1.28    0.72
  -1   7  10    1.18    0.60
  -1   7  10    0.26    0.47
  -1  -7  10    0.35    0.55
  -1   7  10    2.34    0.72
  -1   7  10   -0.22    1.02
  -1  -7   9   34.28    5.01
  -1  -7   9   36.92    5.02
  -1  -7   9   31.81    4.99
  -1   7   9   34.47    3.46
  -1   7   9   32.46    3.44
  -1  -7   9   35.60    3.78
  -1  -7   9   33.05    3.66
  -1  -7   9   28.09    3.53
  -1   7   9   36.05    3.59
  -1   7   9   36.26    4.68
  -1  -7   8   -0.28    0.85
  -1  -7   8    0.60    0.93
  -1  -7   8    1.27    1.01
  -1   7   8    0.37    0.62
  -1   7   8    0.71    0.43
  -1   7   8    0.94    0.43
  -1  -7   8    0.80    0.57
   1   7  -8    0.21    0.46
  -1   7   8    0.58    0.46
  -1   7   8    0.74    0.74
  -1  -7   7   65.04    8.41
  -1   7   7   71.66    6.65
  -1   7   7   69.56    6.64
  -1  -7   7   70.21    6.95
  -1  -7   7   70.72    8.23
  -1   7   7   71.63    7.57
  -1  -7   7   59.63    8.35
  -1   7   7   70.68    7.71
  -1   7   7   74.51    6.78
   1   7  -7   74.88    6.87
  -1   7   7   69.99    7.62
  -1  -7   6   43.65    5.73
  -1  -7   6   36.66    5.82
  -1   7   6   41.02    5.09
  -1   7   6   42.19    5.00
  -1  -7   6   43.05    6.08
   1   7  -6   47.78    4.36
  -1   7   6   41.89    4.14
  -1  -7   5   43.87    6.69
  -1  -7   5   52.54    6.52
  -1   7   5   48.06    5.60
  -1  -7   5   48.42    6.78
  -1   7   5   51.25    5.54
  -1   7   4  178.76   17.89
  -1  -7   4  166.00   19.45
  -1   7   4  190.07   17.69
  -1   7   4  199.75   17.65
  -1  -7   4  180.59   18.86
  -1   7   3  271.14   27.08
  -1  -7   3  276.94   28.63
  -1   7   3  313.01   27.08
   1   7  -3  285.54   26.62
  -1   7   3  312.38   26.96
  -1   7   2  244.93   25.61
   1   7  -2  272.24   25.31
  -1  -7   2  272.94   28.05
   1   7  -2  282.88   25.32
  -1   7   2  292.83   25.66
  -1   7   2  302.08   25.64
  -1   7   1   45.34    5.46
   1   7  -1   51.15    5.28
  -1   7   1   51.27    5.45
   1   7  -1   50.15    5.26
  -1  -7   1   47.50    7.65
  -1   7   1   49.17    5.41
   1   7   0  683.59   60.98
  -1   7   0  687.33   61.08
   1   7   0  667.99   60.93
  -1   7   0  703.58   61.12
  -1   7  -1  163.97   14.37
   1  -7   1  155.48   16.94
  -1   7  -1  146.69   14.53
   1   7   1  157.64   14.59
  -1   7  -1  145.00   14.53
   1   7   1  153.99   14.51
   1   7   1  154.46   14.51
  -1   7  -2  265.15   23.44
   1   7   2  265.18   23.70
  -1   7  -2  249.92   23.53
   1  -7   2  254.92   25.51
  -1   7  -2  250.31   23.57
   1   7   2  258.56   23.58
   1   7   2  251.85   23.54
  -1   7  -3  535.77   46.98
   1   7   3  535.88   47.22
   1   7   3  526.00   47.06
   1  -7   3  524.04   48.36
   1   7   3  520.49   47.08
  -1   7  -3  506.31   47.02
   1  -7   4    2.91    1.78
  -1   7  -4    5.95    1.28
   1   7   4    3.31    1.10
   1   7   4    5.82    1.41
   1  -7   4    5.25    1.62
   1   7   4    4.18    1.20
  -1   7  -5  187.87   16.58
   1  -7   5  148.60   17.86
   1   7   5  174.75   16.55
   1   7   5  169.95   16.49
   1   7   5  179.59   16.78
   1  -7   6  124.43   13.84
   1   7   6  137.41   12.16
   1   7   6  134.82   12.40
   1   7   6  133.06   12.17
   1  -7   6  105.41   11.46
   1   7   6  119.80   11.14
  -1   7  -6  141.00   12.18
   1  -7   6  116.66   13.18
  -1   7  -6  121.29   11.31
   1  -7   7   18.86    3.84
   1   7   7   16.83    2.70
   1   7   7   24.42    3.25
   1   7   7   18.56    2.80
   1  -7   7   14.86    2.30
   1   7   7   20.92    2.16
   1  -7   7   22.79    2.43
  -1   7  -7   19.28    2.17
   1  -7   7   16.65    3.27
  -1   7  -7   22.97    2.99
   1   7   7   20.44    2.89
   1  -7   8  162.08   16.65
   1   7   8  160.10   15.10
   1   7   8  155.16   15.27
   1  -7   8  140.38   14.36
   1   7   8  166.07   14.13
   1  -7   8  147.94   14.23
   1  -7   8  155.69   15.85
  -1   7  -8  160.73   15.11
   1   7   8  157.53   15.10
   1   7   9  238.75   23.64
   1  -7   9  253.29   24.92
   1   7   9  260.12   22.47
   1  -7   9  234.53   22.78
   1   7   9  265.67   22.54
   1  -7   9  240.52   22.65
  -1   7  -9  246.05   23.30
  -1   7  -9  244.66   23.50
   1   7   9  258.20   23.68
   1  -7  10    1.32    1.17
  -1   7 -10   -0.18    0.66
   1   7  10    0.18    0.47
   1  -7  10    0.51    0.61
   1   7  10    0.20    0.48
   1  -7  10    0.09    0.50
   1   7  10    0.62    0.94
  -1   7 -10    0.17    0.78
   1   7  11   23.43    2.63
   1   7  11   23.93    2.59
   1  -7  11   21.13    2.80
  -1   7 -11   19.21    3.17
  -1   7 -11   19.04    3.23
   1  -7  11   25.73    2.83
   1   7  11   20.36    3.51
   1  -7  12    0.81    0.70
   1   7  12    0.33    0.62
   1   7  12    0.64    0.63
   1  -7  12    0.32    0.63
  -1   7 -12    1.22    0.89
  -1   7 -12    0.95    0.83
   1   7  12    1.47    1.15
  -1   7 -13   41.46    5.82
   1  -7  13   53.66    5.55
   1   7  13   52.42    6.57
   1  -7  13   51.47    5.43
   1   7  13   50.36    5.13
   1   7  13   54.03    5.29
   1   7  14  246.80   21.06
   1  -7  14  259.77   21.46
   1  -7  14  251.71   21.33
   1   7  14  204.82   22.28
   1   7  15    4.08    1.09
   1  -7  15    3.00    1.25
   1  -7  15    4.05    1.25
   1   7  15    4.11    1.82
   1   7  16    0.19    0.73
   1  -7  16    0.50    0.87
   1  -7  16    0.13    0.85
   1   7  16   -0.27    1.36
   1   7  17    9.77    1.62
   1  -7  17   14.04    2.47
   1  -7  17   13.03    2.01
  -1   7 -17    7.81    1.42
   1  -7  17   12.94    2.00
   1   7  17    7.45    2.34
   1   7  18    2.29    0.90
   1  -7  18    2.41    1.42
   1  -7  18    2.02    0.97
   1   7  18    1.87    1.40
   1  -7  18    3.65    1.09
  -1   7 -18    2.00    0.74
   1  -7  19    7.14    1.74
   1   7  19    8.29    1.34
   1   7  19    6.92    1.88
   1  -7  19    8.90    1.51
  -1   7 -19    6.96    1.14
   1   7  20   13.31    1.53
   1  -7  20   14.16    1.95
   1   7  20   10.12    2.01
  -1   7 -20    7.50    1.22
  -1   8  20    0.61    0.75
  -1  -8  20    0.68    0.80
  -1  -8  19    0.37    0.87
  -1   8  19    0.20    0.48
  -1   8  19    0.96    1.00
  -1  -8  19    0.55    0.65
   1   8 -19    0.05    0.36
  -1  -8  18    2.29    1.26
  -1   8  18    0.84    0.68
  -1   8  18    0.23    0.86
   1   8 -18    0.90    0.53
  -1  -8  18    1.31    0.88
  -1   8  17   -0.17    0.58
  -1  -8  17    0.32    1.13
  -1  -8  17   -0.61    0.84
  -1   8  17    1.27    1.11
  -1   8  16    4.56    1.13
  -1  -8  16    7.82    1.89
  -1  -8  16    4.21    1.22
  -1   8  16    4.63    1.87
  -1  -8  16    6.31    1.51
  -1   8  15   91.71    9.17
  -1  -8  15   97.31    9.46
  -1   8  15   94.60   10.75
  -1  -8  15  101.78    9.70
  -1   8  14  140.03   12.84
  -1  -8  14  136.04   13.07
  -1   8  14  132.41   14.35
   1   8 -13    8.26    2.07
  -1   8  13    9.11    2.93
   1   8 -13   11.24    2.34
  -1   8  13   14.11    1.81
  -1   8  13   11.97    1.75
  -1  -8  13   12.54    1.96
  -1   8  13   10.10    1.73
  -1   8  13   11.95    2.87
  -1  -8  12    2.59    1.35
  -1   8  12    3.19    1.74
   1   8 -12    1.89    1.06
  -1   8  12    0.93    0.71
  -1   8  12    1.12    0.69
  -1  -8  12    1.89    0.87
  -1   8  12    0.57    0.61
  -1   8  12    1.59    1.25
  -1  -8  11    1.90    1.21
  -1  -8  11    1.33    1.20
  -1   8  11    2.54    0.78
  -1   8  11    3.21    0.82
  -1  -8  11    2.42    0.88
  -1   8  11    2.52    0.82
  -1   8  11    3.50    1.49
  -1  -8  10   11.50    2.74
  -1  -8  10    8.40    2.51
  -1  -8  10    9.35    2.60
  -1   8  10   10.57    1.52
  -1   8  10   12.54    1.60
  -1  -8  10   10.54    1.95
  -1  -8  10   11.35    1.73
  -1   8  10   10.83    1.61
  -1   8  10   11.84    2.55
  -1  -8   9   27.31    4.53
  -1   8   9   22.63    3.80
  -1  -8   9   22.99    4.18
  -1  -8   9   18.53    4.07
  -1   8   9   30.20    3.00
  -1  -8   9   31.06    3.42
  -1   8   9   31.32    3.01
  -1  -8   9   24.11    3.09
  -1   8   9   26.56    3.05
  -1   8   9   29.27    4.06
  -1  -8   8   18.13    3.88
  -1   8   8   25.25    2.67
  -1  -8   8   28.39    3.13
  -1   8   8   25.50    2.67
  -1  -8   8   26.13    4.55
  -1  -8   8   26.82    4.24
  -1   8   8   26.09    3.79
  -1   8   8   22.79    2.74
  -1   8   8   29.42    3.85
   1   8  -8   21.96    2.77
  -1  -8   7   11.54    3.09
  -1   8   7   15.18    2.97
  -1   8   7   13.32    2.45
  -1  -8   7   16.38    3.14
  -1  -8   7    9.85    2.79
  -1   8   7   15.56    2.69
  -1  -8   7   16.56    2.09
  -1   8   7   13.94    1.66
  -1   8   7   11.57    1.70
  -1   8   7   15.87    2.59
   1   8  -7   15.77    1.83
  -1   8   6    7.63    1.93
  -1  -8   6    7.43    2.30
  -1   8   6    6.44    1.68
  -1  -8   6    5.09    1.96
  -1  -8   6    7.92    2.19
  -1   8   6    8.67    1.76
   1  -8  -6    1.71    1.25
  -1  -8   6    7.76    1.27
  -1  -8   6    4.21    1.09
   1   8  -6    7.23    1.08
   1   8  -6    5.82    0.93
  -1   8   6    6.46    1.03
  -1   8   6    6.14    1.48
  -1  -8   5   -0.42    1.28
  -1   8   5    0.22    0.69
  -1   8   5    0.17    0.64
  -1  -8   5    0.38    1.18
  -1   8   5    1.67    0.96
  -1  -8   5    0.32    0.79
  -1  -8   5    0.50    0.50
   1  -8  -5    1.02    1.18
  -1  -8   5    0.56    0.60
   1   8  -5    0.05    0.32
   1   8  -5    0.48    0.44
  -1   8   5    0.35    0.34
  -1   8   5    0.44    0.67
  -1  -8   4   19.96    4.65
  -1   8   4   28.40    3.86
  -1  -8   4   27.86    4.68
  -1   8   4   33.44    3.81
  -1   8   4   30.31    3.78
  -1  -8   4   24.31    3.17
   1  -8  -4   12.60    3.10
   1   8  -4   27.16    2.71
  -1   8   4   24.33    2.72
   1   8  -4   32.25    2.86
  -1   8   3   11.63    2.09
  -1  -8   3    9.42    2.98
  -1   8   3    9.21    1.94
   1   8  -3   12.65    1.45
  -1   8   3    8.43    1.94
  -1   8   2  593.82   62.49
  -1  -8   2  691.28   65.57
   1   8  -2  710.80   62.32
  -1   8   2  764.95   62.74
  -1   8   2  739.42   62.64
   1   8  -1   21.70    2.91
   1   8  -1   21.45    2.94
  -1  -8   1   24.60    5.40
  -1   8   1   22.60    3.11
  -1   8   1   22.70    3.08
  -1   8   0   35.77    4.07
  -1   8   0   30.80    3.92
   1   8   0   30.19    3.76
   1   8   0   30.80    3.83
   1   8   1   37.18    4.39
  -1   8  -1   38.88    4.48
   1   8   1   37.89    4.43
  -1   8  -1   36.59    4.46
  -1   8  -2    3.99    1.07
   1   8   2    3.38    1.09
   1   8   2    5.49    1.35
  -1   8  -2    5.21    1.27
  -1   8  -2    5.20    1.28
  -1  -8  -3    0.73    0.83
   1  -8   3    1.30    0.65
  -1   8  -3    0.80    0.41
  -1   8  -3    1.31    0.76
  -1   8  -3    2.18    0.83
   1   8   3    2.37    0.96
   1   8   3    0.44    0.59
   1   8   4  171.08   14.98
   1   8   4  176.45   15.22
   1  -8   4  133.39   14.37
  -1   8  -4  157.93   13.96
   1  -8   4  147.21   17.39
  -1   8  -4  169.13   14.85
  -1   8  -4  192.04   14.11
   1   8   5   45.06    4.66
   1   8   5   34.89    4.21
   1   8   5   31.62    3.27
   1  -8   5   32.84    3.78
  -1   8  -5   36.29    3.40
   1  -8   5   28.76    5.32
  -1   8  -5   39.45    4.26
  -1   8  -5   39.26    3.48
   1  -8   6    4.33    1.20
   1   8   6    6.54    0.98
  -1   8  -6    8.03    1.15
  -1   8  -6    7.33    1.07
   1  -8   6    5.78    2.01
   1   8   6    7.02    1.67
  -1   8  -6    6.42    1.57
   1   8   6    5.63    1.52
   1  -8   6    9.90    2.87
   1   8   7   10.71    2.14
  -1   8  -7   14.23    2.38
   1  -8   7   11.82    3.18
   1   8   7   16.25    2.64
   1   8   7   11.87    1.53
   1  -8   7   15.43    1.93
   1  -8   7    9.07    1.73
  -1   8  -7   13.96    1.64
   1  -8   7   11.61    2.85
   1   8   7   11.14    2.17
   1   8   8    3.80    1.34
   1  -8   8    4.26    1.97
   1   8   8    2.42    1.09
  -1   8  -8    5.10    1.48
   1  -8   8    3.70    1.01
   1   8   8    2.79    0.75
   1  -8   8    3.44    0.89
  -1   8  -8    3.39    1.17
   1   8   8    3.35    1.19
   1  -8   9    2.64    1.59
  -1   8  -9    2.70    1.14
   1   8   9    2.87    1.30
   1  -8   9    2.25    0.80
   1   8   9    3.66    0.83
   1  -8   9    2.59    0.76
  -1   8  -9    4.66    1.32
   1   8   9    2.91    1.22
   1  -8  10    8.36    2.51
   1  -8  10   10.48    1.80
   1   8  10   12.74    1.60
   1  -8  10   12.66    1.76
  -1   8 -10   10.04    2.07
  -1   8 -10    9.70    2.15
   1   8  10    6.78    1.98
   1   8  11   10.35    1.47
   1  -8  11    6.17    1.43
   1  -8  11   10.15    1.64
  -1   8 -11    6.80    1.74
  -1   8 -11    6.96    1.90
   1   8  11    8.70    2.16
  -1   8 -12   21.46    3.65
  -1   8 -12   26.60    4.03
   1  -8  12   29.09    3.39
   1   8  12   27.56    4.21
   1  -8  12   29.93    3.47
   1   8  12   28.97    3.21
  -1   8 -13  114.41   14.02
   1   8  13  147.06   13.43
   1  -8  13  151.75   13.74
   1   8  13  129.60   14.61
   1  -8  13  167.22   13.94
   1   8  14   35.09    4.01
   1  -8  14   38.02    4.31
   1   8  14   30.43    4.93
   1  -8  14   42.28    4.49
   1   8  15   40.63    4.73
   1   8  15   40.41    5.87
   1  -8  15   45.26    5.09
   1   8  16   22.24    2.83
   1  -8  16   27.40    3.36
   1  -8  16   26.49    3.22
   1   8  16   20.01    3.70
   1   8  17    0.43    0.70
   1  -8  17   -0.31    1.11
   1  -8  17   -0.12    0.80
   1   8  17    1.18    1.19
   1  -8  17    0.24    0.83
   1  -8  18   54.14    5.80
   1   8  18   47.86    5.17
   1  -8  18   62.14    5.63
   1   8  18   41.56    6.00
   1  -8  18   53.41    5.48
   1  -8  19    5.49    1.45
   1   8  19    5.68    1.02
   1  -8  19    3.71    1.09
   1   8  19    5.24    1.55
   1   8  20   -0.43    0.71
   1  -8  20    0.46    0.73
  -1  -9  19    0.42    0.76
  -1   9  19    0.17    0.76
  -1  -9  19    0.08    0.55
  -1   9  18    0.94    0.55
  -1  -9  18    0.64    0.99
  -1  -9  18    0.30    0.61
  -1   9  18    1.20    1.13
  -1   9  17    1.80    0.75
  -1  -9  17    1.45    1.13
  -1  -9  17    2.36    0.92
  -1  -9  17    1.98    0.97
  -1   9  17    1.60    1.09
  -1   9  16   -0.08    0.55
  -1  -9  16    0.11    0.79
  -1  -9  16   -0.13    0.87
  -1   9  16    0.51    1.06
  -1   9  15    9.56    1.59
  -1  -9  15   11.42    1.88
  -1  -9  15   11.33    2.02
  -1   9  15    8.01    2.35
  -1   9  14    1.71    0.78
  -1  -9  14    2.19    0.97
  -1   9  14    0.82    1.30
  -1   9  13  163.40   15.16
  -1  -9  13  170.87   15.50
  -1   9  13  153.47   16.65
  -1   9  12   72.73    6.90
  -1  -9  12   79.83    7.30
   1   9 -12   60.12    7.51
   1   9 -12   62.78    7.82
  -1   9  12   63.76    9.01
  -1   9  12   76.17    8.50
  -1   9  11   29.22    5.73
  -1  -9  11   37.56    5.93
   1   9 -11   36.66    5.16
  -1   9  11   43.11    4.34
  -1  -9  11   47.42    4.71
  -1   9  11   40.16    4.46
  -1   9  11   51.54    5.98
  -1  -9  10    0.68    1.05
  -1   9  10    0.36    1.02
  -1  -9  10    0.36    0.91
   1   9 -10   -0.21    0.69
  -1   9  10    0.29    0.46
  -1  -9  10    0.11    0.62
  -1   9  10    0.45    0.57
  -1   9  10    0.24    0.95
  -1   9   9    2.71    1.51
  -1  -9   9    4.17    1.83
  -1   9   9    3.25    1.37
  -1  -9   9    2.21    1.35
  -1  -9   9    4.61    1.79
  -1  -9   9    5.12    1.26
  -1   9   9    3.46    0.83
  -1  -9   9    3.70    1.04
  -1   9   9    3.82    0.95
  -1   9   9    5.12    1.67
  -1  -9   8   53.01    7.45
  -1   9   8   55.21    7.28
  -1  -9   8   48.89    7.40
  -1  -9   8   52.55    7.22
  -1   9   8   58.90    6.89
  -1  -9   8   66.38    6.10
  -1   9   8   55.36    5.42
  -1   9   8   50.91    5.52
   1   9  -8   52.89    5.55
  -1   9   8   67.64    6.86
  -1   9   7    6.63    1.99
  -1  -9   7    8.11    2.58
  -1  -9   7    5.86    2.00
  -1   9   7    7.24    1.96
  -1   9   7    9.39    2.05
  -1  -9   7    2.76    1.58
   1  -9  -7    6.02    1.99
  -1  -9   7    9.15    1.49
  -1  -9   7    3.63    1.13
  -1   9   7    5.40    0.96
   1   9  -7    6.62    1.11
   1   9  -7    8.13    1.10
  -1   9   7    5.14    1.06
  -1   9   7    8.17    1.79
  -1  -9   6   69.75    9.81
  -1   9   6   77.79    9.01
  -1   9   6   94.15    8.88
  -1   9   6   82.84    8.82
  -1  -9   6   66.69    9.63
  -1  -9   6   82.76    9.65
   1  -9  -6   65.84    8.74
  -1  -9   6   66.94    7.79
  -1  -9   6   94.70    7.97
   1   9  -6   77.97    7.38
  -1   9   6   69.82    7.42
   1   9  -6   83.61    7.50
  -1   9   6   89.30    8.52
  -1  -9   5   69.29   10.24
  -1   9   5   77.30    8.98
  -1  -9   5   92.50   10.26
  -1  -9   5   71.59   10.15
  -1   9   5   97.09    9.18
  -1   9   5   99.71    9.10
  -1  -9   5   69.70    8.06
   1  -9  -5   63.92    8.79
   1   9  -5   85.21    7.61
  -1   9   5   67.49    7.58
   1   9  -5   99.01    7.76
  -1   9   4    4.28    1.42
  -1  -9   4    3.23    1.82
  -1   9   4    7.36    1.74
  -1  -9   4    5.31    1.32
   1  -9  -4    3.52    1.52
   1   9  -4    6.37    1.01
   1   9  -4    7.43    1.00
  -1   9   4    3.85    0.89
  -1  -9   4    7.10    2.79
  -1   9   4    6.93    1.75
  -1  -9   3   36.26    4.82
   1  -9  -3   30.51    5.06
   1   9  -3   41.95    4.21
  -1   9   3   48.26    5.39
  -1  -9   3   45.72    7.22
  -1   9   3   49.56    5.47
   1   9  -3   46.80    4.29
   1  -9  -2   35.50    5.66
  -1  -9   2   44.86    5.63
   1   9  -2   48.88    4.88
  -1   9   2   61.00    6.14
  -1   9   2   54.18    6.06
   1   9  -2   45.49    5.53
  -1  -9   2   58.40    8.65
   1   9  -2   58.47    4.98
  -1  -9   1    8.56    2.11
   1  -9  -1    9.06    2.24
  -1   9   1   14.82    1.67
   1   9  -1   13.60    1.62
  -1   9   1   14.97    2.45
   1   9  -1   14.20    2.25
  -1  -9   1   17.00    4.58
  -1   9   1   16.39    2.54
   1   9  -1   13.33    1.65
   1  -9   0    8.47    1.92
  -1  -9   0    6.57    1.78
  -1   9   0    8.27    1.17
   1   9   0    8.19    1.19
   1   9   0    8.40    1.70
  -1   9   0    8.27    1.83
   1   9   0   10.18    1.81
  -1   9   0   10.64    1.95
  -1  -9   0   10.65    4.13
   1   9   0    7.80    1.14
   1  -9   1   49.23    6.37
  -1  -9  -1   46.13    6.51
  -1   9  -1   62.49    5.68
   1   9   1   58.90    5.67
   1   9   1   62.69    6.57
   1   9   1   59.28    6.49
  -1   9  -1   64.73    6.67
  -1   9  -1   58.28    6.55
   1   9   1   59.79    5.63
  -1  -9  -2   -0.21    0.81
   1  -9   2    0.15    0.73
  -1   9  -2    0.68    0.42
   1   9   2    0.05    0.35
  -1   9  -2   -0.17    0.38
   1   9   2    0.38    0.40
  -1   9  -2   -0.17    0.60
   1   9   2    1.19    0.88
   1   9   2   -0.16    0.71
  -1   9  -3   79.18    8.90
   1   9   3   92.96    9.24
   1   9   3   88.46    9.08
   1  -9   3   72.33    8.64
  -1  -9  -3   70.27    9.15
  -1   9  -3   86.45    8.11
  -1   9  -3   91.15    8.93
  -1   9  -3   99.42    8.18
   1   9   4    8.17    1.83
   1   9   4    8.66    1.84
   1  -9   4    6.81    1.53
  -1  -9  -4    4.81    1.73
  -1   9  -4    7.65    1.16
  -1   9  -4    9.37    1.78
   1  -9   4    2.85    2.03
  -1   9  -4   12.11    1.34
   1   9   5    8.50    1.88
   1   9   5    9.24    1.99
   1  -9   5    5.78    1.41
  -1  -9  -5    3.74    1.64
  -1   9  -5    8.31    1.17
  -1   9  -5   10.88    1.93
   1  -9   5    7.23    2.66
  -1   9  -5    8.41    1.22
   1  -9   6    2.14    0.89
  -1  -9  -6    2.38    1.39
  -1   9  -6    2.96    0.69
  -1   9  -6    2.82    0.75
  -1   9  -6    3.21    1.19
   1  -9   6    2.09    1.41
   1   9   6    3.67    1.26
   1   9   6    2.54    1.12
   1  -9   6    0.98    1.25
  -1  -9  -7    0.72    0.96
   1  -9   7    0.62    0.61
  -1   9  -7    0.85    0.53
  -1   9  -7    1.33    0.99
   1  -9   7    0.37    0.94
   1  -9   7    0.92    1.42
   1   9   7    1.81    0.98
   1   9   7    0.22    0.75
   1   9   8    3.78    1.34
   1   9   8    5.60    1.65
   1  -9   8    3.88    1.99
   1   9   8    4.68    0.91
  -1  -9  -8    0.74    1.18
   1  -9   8    4.19    1.17
   1  -9   8    7.28    1.23
  -1   9  -8    5.39    1.55
   1   9   8    2.38    1.11
   1  -9   9   24.05    4.69
   1   9   9   22.05    3.69
   1  -9   9   24.63    3.14
   1   9   9   26.57    2.77
   1  -9   9   29.46    3.06
  -1   9  -9   24.54    3.68
   1   9   9   27.28    3.71
   1  -9  10    0.39    0.86
  -1  -9 -10    0.79    0.99
   1   9  10    0.16    0.55
   1  -9  10    0.76    0.63
   1  -9  10    1.10    0.68
  -1   9 -10   -0.22    0.73
   1   9  10    0.21    0.86
  -1   9 -11   34.50    4.89
   1   9  11   43.48    5.25
   1  -9  11   44.68    4.40
   1  -9  11   37.44    4.32
   1   9  11   41.62    4.07
  -1   9 -12   97.48   10.82
  -1   9 -12   88.22   10.45
   1   9  12  108.20    9.81
   1  -9  12  109.25   10.20
   1  -9  12  117.09   10.19
   1   9  12  111.61   11.17
   1  -9  12  140.88   10.58
   1   9  13   66.84    7.02
   1   9  13   63.44    8.10
   1  -9  13   70.56    7.34
   1  -9  13   88.18    7.71
   1   9  14   76.70    7.91
   1  -9  14   87.06    8.42
   1   9  14   71.77    8.99
   1  -9  14   89.64    8.35
   1   9  15    3.98    1.02
   1  -9  15    2.24    1.11
   1   9  15    4.38    1.71
   1  -9  15    4.33    1.46
   1   9  16   18.40    2.51
   1  -9  16   23.82    2.92
   1   9  16   15.95    3.25
   1  -9  17   10.06    2.08
   1  -9  17   11.02    1.77
   1  -9  17   10.30    1.78
   1   9  17    7.41    2.02
   1  -9  18    0.50    0.91
   1  -9  18    0.86    0.69
   1  -9  18    0.50    0.71
   1   9  18    0.93    0.91
   1  -9  19    7.47    1.57
   1  -9  19   11.45    1.55
   1   9  19    6.93    1.69
  -1  10  19   -0.13    0.59
  -1 -10  18    5.66    1.28
  -1 -10  18    1.23    0.77
  -1  10  18    4.41    1.36
  -1 -10  17    2.70    1.21
  -1 -10  17    2.98    0.90
  -1 -10  17    1.70    0.84
  -1  10  17    3.40    1.40
  -1 -10  16    0.58    1.07
  -1 -10  16    0.32    0.65
  -1  10  16    0.45    1.06
  -1 -10  16   -0.12    0.81
  -1 -10  15   -0.23    0.75
  -1 -10  15    0.53    0.85
  -1  10  15    0.73    1.11
  -1  10  14   10.30    1.68
  -1 -10  14   14.68    2.07
  -1  10  14   12.44    2.16
  -1 -10  14   11.36    2.11
  -1  10  14   10.68    2.55
  -1  10  13    0.16    0.56
  -1 -10  13    0.74    0.85
  -1  10  13   -0.16    0.76
  -1  10  13   -0.26    1.18
  -1  10  12    6.44    1.22
  -1 -10  12    7.56    1.57
  -1  10  12    5.95    1.93
  -1  10  11    3.88    0.98
  -1 -10  11    4.90    1.23
  -1  10  11    4.50    1.77
  -1 -10  10    3.63    1.68
  -1  10  10    4.04    1.76
  -1 -10  10    4.58    1.89
   1  10 -10    2.79    1.28
  -1 -10  10    4.69    1.20
  -1  10  10    3.06    0.95
  -1  10  10    4.79    1.68
  -1 -10   9  203.35   21.04
  -1  10   9  190.55   20.57
   1  10  -9  209.39   19.68
  -1 -10   9  164.55   20.55
  -1  10   9  208.83   20.23
  -1 -10   9  233.76   19.44
  -1 -10   9  211.99   18.85
  -1  10   9  187.36   18.52
  -1  10   9  213.89   19.89
   1  10  -8   31.32    4.30
  -1  10   8   28.27    4.90
  -1 -10   8   30.73    5.36
  -1 -10   8   31.15    5.49
  -1  10   8   35.42    4.92
  -1 -10   8   44.36    4.23
  -1  10   8   28.47    3.47
  -1  10   8   35.43    4.56
   1  10  -8   29.46    3.44
  -1  10   7   78.86    9.56
  -1 -10   7   80.23   10.46
   1  10  -7   84.72    8.86
  -1  10   7   83.68    9.39
  -1  10   7  101.05    9.56
  -1 -10   7   67.31   10.02
   1 -10  -7   90.09   10.04
  -1 -10   7  101.29    8.57
  -1 -10   7   70.36    8.21
   1  10  -7   80.24    7.75
  -1  10   7   70.85    7.83
   1  10  -7   89.37    7.92
  -1  10   7   85.93    8.91
   1  10  -6   76.44    7.21
  -1  10   6   55.58    7.38
  -1 -10   6   57.01    8.58
  -1 -10   6   50.03    8.20
  -1  10   6   80.00    7.86
  -1  10   6   71.19    7.48
  -1 -10   6   67.44    8.38
  -1 -10   6   57.17    6.47
   1 -10  -6   76.92    8.24
   1  10  -6   63.79    5.93
  -1  10   6   44.14    5.84
   1  10  -6   69.34    6.05
   1  10  -5   41.09    4.64
  -1 -10   5   30.33    6.15
  -1 -10   5   40.07    6.09
  -1  10   5   47.85    5.27
  -1 -10   5   40.75    6.63
  -1  10   5   45.19    5.29
   1 -10  -5   33.10    5.13
  -1 -10   5   29.86    4.15
   1  10  -5   39.53    3.70
  -1  10   5   24.79    3.57
   1  10  -5   40.75    3.76
  -1 -10   4   27.68    5.07
  -1  10   4   26.16    3.83
  -1  10   4   26.75    3.85
  -1 -10   4   22.15    3.24
   1 -10  -4   22.14    3.88
   1  10  -4   22.72    2.62
  -1 -10   4   14.13    4.48
   1  10  -4   28.03    2.76
  -1 -10   3    1.38    0.95
   1 -10  -3    0.26    0.80
   1  10  -3    0.31    0.38
   1  10  -3    1.27    0.51
  -1 -10   3    2.15    1.81
  -1  10   3    1.50    0.97
  -1 -10   3    2.06    1.59
  -1  10   3    1.11    0.88
  -1 -10   2    8.74    2.16
   1 -10  -2   10.53    2.61
  -1  10   2   14.47    1.71
   1  10  -2   13.36    1.69
  -1  10   2   16.35    2.70
  -1  10   2   14.16    2.54
  -1 -10   2   13.31    4.33
   1  10  -2   11.83    2.24
   1  10  -2   14.95    1.72
   1 -10  -1   10.30    2.26
  -1 -10   1    7.09    2.06
  -1  10   1   11.66    1.49
   1  10  -1   10.81    1.46
  -1  10   1   10.51    2.19
   1  10  -1   10.54    2.06
  -1  10   1   11.00    2.22
  -1 -10   1    7.92    3.53
   1  10  -1   13.19    1.53
  -1 -10   0   -0.66    0.78
   1 -10   0   -0.20    0.76
   1  10   0    0.55    0.39
   1  10   0   -0.06    0.34
  -1  10   0    0.13    0.38
  -1  10   0    0.20    0.60
   1  10   0    0.18    0.67
  -1  10   0    1.38    0.93
   1  10   0    0.35    0.54
  -1 -10   0   -0.86    1.54
  -1 -10  -1    0.94    1.07
   1 -10   1    2.06    1.06
  -1  10  -1    1.21    0.49
   1  10   1    0.82    0.46
   1  10   1    1.03    0.48
   1  10   1    2.18    1.03
  -1  10  -1    1.32    0.83
  -1  10  -1    0.58    0.65
   1  10   1    1.28    0.89
  -1 -10  -2  151.67   17.30
   1 -10   2  156.66   16.71
   1  10   2  180.17   15.89
  -1  10  -2  176.46   15.90
   1  10   2  190.43   17.12
  -1  10  -2  183.56   17.05
   1  10   2  173.26   16.97
   1 -10   3    0.65    0.62
   1  10   3    0.31    0.39
  -1  10  -3    0.59    0.44
  -1  10  -3    1.34    0.54
   1  10   3   -0.20    0.67
  -1  10  -3    0.93    0.78
   1  10   3   -0.19    0.77
   1  10   4  109.01   11.69
   1  10   4  111.51   11.63
  -1 -10  -4  100.84   12.01
   1 -10   4   99.83   11.13
  -1  10  -4  122.15   10.56
   1 -10   4   88.06   13.92
  -1  10  -4  112.41   11.43
  -1  10  -4  121.04   10.56
  -1 -10  -5    1.66    1.35
   1 -10   5    0.59    0.68
  -1  10  -5    0.63    0.47
  -1  10  -5    0.75    0.47
  -1  10  -5    0.37    0.66
   1 -10   5    0.54    0.96
   1  10   5    0.63    0.88
   1  10   5    1.11    0.93
   1  10   6   13.07    2.68
   1  10   6   15.23    2.74
   1 -10   6   11.96    3.71
   1 -10   6   14.85    2.31
  -1 -10  -6   10.45    2.88
  -1  10  -6   15.51    1.87
  -1  10  -6   14.65    2.61
   1 -10   6   14.50    3.71
  -1  10  -6   14.58    1.87
   1 -10   7    2.10    0.86
  -1 -10  -7    1.44    1.36
  -1  10  -7    2.12    0.66
  -1  10  -7    1.85    0.95
   1 -10   7    3.04    1.92
   1  10   7    1.35    1.03
   1  10   7    2.44    1.28
  -1 -10  -8    4.07    1.72
   1 -10   8    5.21    1.31
   1 -10   8    3.88    1.12
  -1  10  -8    3.43    1.35
   1  10   8    4.55    1.60
   1  10   8    4.83    1.58
   1 -10   8    3.30    2.00
   1 -10   9    8.04    2.71
   1  10   9    6.75    1.97
   1 -10   9    8.07    1.56
  -1 -10  -9    5.01    1.81
   1 -10   9    8.09    1.51
   1  10   9    4.07    1.78
  -1  10  -9    7.58    1.96
   1  10   9    7.86    1.96
   1 -10  10   70.56    9.48
   1 -10  10   80.35    7.67
  -1 -10 -10   53.32    8.33
   1 -10  10   88.34    7.60
  -1  10 -10   67.47    8.13
   1  10  10   61.09    8.66
   1  10  10   71.53    8.11
   1 -10  11   49.14    4.78
   1  10  11   39.71    5.29
   1 -10  11   45.60    4.77
   1 -10  12   51.89    6.15
  -1 -10 -12   40.91    7.06
   1 -10  12   71.44    6.44
   1  10  12   58.61    7.06
   1 -10  12   68.21    6.53
   1  10  13   14.41    3.05
   1 -10  13   20.21    2.71
   1 -10  13   22.00    2.94
   1 -10  14   21.75    2.85
   1  10  14   14.60    3.12
   1 -10  14   23.35    3.00
   1 -10  15    1.08    0.94
   1  10  15    2.63    1.24
   1  10  15    1.60    0.85
   1 -10  15    2.37    1.11
   1 -10  16    0.78    0.84
   1 -10  16    0.36    0.86
   1  10  16    0.20    0.85
   1 -10  17    1.79    1.08
   1 -10  17    4.06    1.06
   1 -10  17    3.80    1.06
   1  10  17    3.43    1.30
   1 -10  18    0.43    0.77
   1 -10  18    0.58    0.60
   1  10  18    0.15    0.70
   1 -10  18    0.35    0.56
  -1 -11  18    0.88    0.70
  -1  11  18    0.80    0.72
  -1 -11  17   -0.09    0.56
  -1 -11  17    0.33    0.79
  -1 -11  17    0.56    0.62
  -1 -11  16    0.25    0.86
  -1 -11  16    0.19    0.58
  -1  11  16    0.57    0.86
  -1 -11  16   -0.11    0.69
  -1 -11  15    7.97    1.40
  -1  11  15    5.90    1.71
  -1 -11  15    3.95    1.27
  -1  11  15    5.52    1.41
  -1 -11  14   -0.12    0.71
  -1  11  14   -0.91    1.07
  -1 -11  14   -0.54    0.93
  -1  11  14    0.14    0.59
  -1  11  13   15.57    2.94
  -1 -11  13   18.45    2.37
  -1  11  13   17.43    2.51
  -1 -11  12    5.13    1.32
  -1  11  12    4.09    1.78
  -1  11  12    7.33    1.61
  -1 -11  11   26.83    3.29
  -1  11  11   19.89    3.69
  -1  11  11   27.09    3.60
  -1 -11  10    0.38    0.82
  -1  11  10    1.51    0.97
  -1  11  10    1.17    1.07
  -1 -11   9   -0.41    0.72
  -1  11   9   -0.29    0.81
  -1 -11   9   -0.51    0.81
   1  11  -9   -0.21    0.76
  -1  11   9    0.35    1.33
  -1 -11   9    1.58    1.41
  -1  11   9    0.23    0.85
  -1 -11   8   82.58   10.82
   1  11  -8   91.70    9.53
  -1 -11   8   83.87   11.01
  -1  11   8   88.71   10.05
  -1 -11   8   85.70    8.88
   1 -11  -8  125.53   11.58
   1  11  -8   96.60    8.34
  -1  11   8   73.12    8.37
  -1  11   8   86.32    9.47
   1  11  -7  246.77   19.80
  -1 -11   7  205.27   21.58
  -1 -11   7  213.32   21.75
  -1  11   7  242.95   20.59
  -1  11   7  240.05   20.36
  -1 -11   7  184.93   18.87
   1  11  -7  224.26   18.34
  -1  11   7  146.50   18.24
   1  11  -7  198.22   18.33
  -1  11   6   60.36    7.39
  -1  11   6   60.89    7.24
  -1 -11   6   56.41    8.59
   1 -11  -6   84.31    8.63
  -1 -11   6   53.26    6.36
   1  11  -6   59.61    5.78
   1  11  -6   68.79    6.99
  -1 -11   6   53.24    8.55
   1  11  -6   54.42    5.77
  -1 -11   5  157.34   18.35
  -1  11   5  171.18   16.54
  -1  11   5  170.23   16.35
  -1 -11   5  137.89   15.33
   1  11  -5  154.20   14.64
  -1 -11   5  128.24   17.96
   1  11  -5  168.26   14.73
  -1 -11   4   15.36    4.45
  -1  11   4   14.99    2.84
  -1  11   4   15.85    3.00
   1 -11  -4   13.52    3.18
  -1 -11   4    9.33    2.16
   1  11  -4   14.65    1.79
  -1  11   4   16.02    2.30
   1  11  -4   13.20    1.74
  -1  11   3   15.30    2.78
  -1  11   3   13.77    2.71
  -1 -11   3    7.38    2.03
   1 -11  -3   10.66    2.88
   1  11  -3   12.01    1.64
  -1 -11   3   10.97    4.21
   1  11  -3   15.87    1.74
   1 -11  -2   13.68    2.97
  -1 -11   2   11.93    2.50
   1  11  -2   13.72    1.79
  -1  11   2   16.00    1.87
  -1  11   2   14.91    2.80
  -1  11   2   14.84    2.76
   1  11  -2   13.58    1.76
   1 -11  -1    1.49    1.18
  -1 -11   1    2.05    1.23
   1  11  -1    2.68    0.68
  -1  11   1    1.05    0.53
   1  11  -1    1.89    0.60
  -1  11   1    1.13    0.86
   1  11  -1    1.35    0.85
  -1 -11   1   -0.76    1.92
  -1  11   1    1.58    0.96
  -1 -11   0   -0.25    1.07
   1 -11   0   -0.92    1.00
  -1  11   0   -0.21    0.43
   1  11   0    0.64    0.45
   1  11   0    0.07    0.37
   1  11   0    0.20    0.71
  -1  11   0    0.22    0.67
  -1  11   0    0.22    0.62
  -1 -11   0   -0.91    1.62
  -1 -11  -1    3.96    1.67
   1 -11   1    3.63    1.39
   1  11   1    3.45    0.78
  -1  11  -1    4.46    0.89
   1  11   1    4.44    0.87
   1  11   1    4.47    1.38
  -1  11  -1    4.29    1.42
  -1 -11  -1    3.23    3.05
   1  11   1    4.51    1.44
   1 -11   2    1.20    0.94
  -1  11  -2    1.43    0.57
   1  11   2    1.48    0.58
   1  11   2    0.21    0.71
  -1  11  -2    0.84    0.80
   1  11   2    0.85    0.80
  -1 -11  -3    3.24    1.64
   1 -11   3    2.78    1.17
  -1  11  -3    2.55    0.74
  -1  11  -3    3.32    0.74
   1  11   3    2.49    0.71
   1 -11   3    0.84    1.84
   1  11   3    2.89    1.18
   1  11   3    2.84    1.19
  -1 -11  -4    1.83    1.39
  -1  11  -4    0.21    0.40
  -1  11  -4   -0.07    0.43
   1 -11   4   -0.69    1.74
   1  11   4    0.46    0.77
   1  11   4    1.34    0.85
   1 -11   5   42.87    8.50
   1  11   5   53.14    6.48
   1  11   5   53.51    6.55
  -1 -11  -5   62.76    7.37
   1 -11   5   52.72    6.00
  -1  11  -5   52.56    5.30
   1 -11   5   46.72    8.30
  -1  11  -5   58.52    6.37
  -1  11  -5   51.08    5.28
  -1 -11  -6   31.95    4.90
   1 -11   6   26.97    3.70
  -1  11  -6   28.66    3.18
   1  11   6   28.44    4.31
   1 -11   6   17.17    4.96
   1  11   6   31.10    4.35
  -1  11  -6   33.94    4.30
  -1 -11  -7    2.88    1.78
   1 -11   7    2.94    1.10
  -1  11  -7    2.89    0.82
   1 -11   7    1.91    1.00
   1  11   7    3.88    1.42
   1  11   7    3.12    1.37
   1 -11   7    4.32    2.37
  -1  11  -7    3.90    1.42
  -1 -11  -8   75.74    9.63
   1 -11   8   81.59    8.42
   1 -11   8   93.01    8.31
   1  11   8   76.27    9.20
   1  11   8   75.22    9.02
   1 -11   8   69.74   10.51
  -1  11  -8   82.05    9.02
  -1 -11  -9    1.61    1.58
   1 -11   9    2.30    1.10
   1 -11   9    1.63    0.96
  -1 -11 -10   24.87    4.39
   1 -11  10   20.91    3.03
   1 -11  10   23.42    3.01
  -1 -11 -11   40.98    6.74
   1 -11  11   52.60    5.65
   1  11  11   38.46    5.83
   1 -11  11   61.80    5.76
   1 -11  11   56.64    5.82
   1 -11  12   17.56    2.43
  -1 -11 -12   10.84    3.14
   1 -11  12   18.81    2.54
   1  11  12   11.57    2.62
   1 -11  12   19.78    2.67
   1 -11  13   14.75    2.21
   1  11  13    9.69    2.31
   1 -11  13   14.51    2.26
   1  11  14   20.16    3.49
   1 -11  14   32.06    3.40
   1  11  14   23.47    3.22
   1 -11  14   24.70    3.30
   1  11  15   12.83    2.46
   1 -11  15   17.59    2.25
   1  11  15   13.90    2.14
   1 -11  15   11.26    2.04
   1 -11  16    3.50    1.00
   1 -11  16    1.94    0.90
   1  11  16    3.04    1.17
   1 -11  17    7.80    1.54
   1 -11  17    6.86    1.28
   1 -11  17    4.23    1.12
   1  11  17    7.16    1.55
  -1  12  17    0.12    0.52
  -1 -12  16    1.49    0.95
  -1 -12  16    2.03    0.75
  -1  12  16    1.51    0.88
  -1 -12  16    0.45    0.61
  -1 -12  15    0.19    0.63
  -1  12  15   -0.69    0.87
  -1  12  15    0.32    0.59
  -1 -12  15    0.43    0.66
  -1 -12  14   -0.11    0.72
  -1  12  14   -0.19    0.80
  -1 -12  14    0.12    0.67
  -1  12  14    0.12    0.54
  -1 -12  13   -0.23    0.64
  -1  12  13    1.85    1.10
  -1  12  13   -0.28    0.61
  -1 -12  13    0.13    0.77
  -1 -12  12    4.50    1.26
  -1  12  12    3.43    1.40
  -1  12  12    5.12    1.41
  -1 -12  11    2.28    0.99
  -1  12  11    2.41    1.34
  -1  12  11    2.84    1.18
  -1 -12  10    4.29    1.26
  -1  12  10    3.06    1.35
  -1  12  10    6.79    1.61
  -1  12   9    1.95    1.13
  -1 -12   9    1.32    0.94
  -1  12   8   34.74    4.00
   1 -12  -8   39.99    5.62
  -1 -12   8   24.42    3.50
   1  12  -8   25.81    2.99
  -1 -12   8   29.02    3.55
  -1  12   7    5.64    1.56
  -1 -12   7    4.71    1.40
   1 -12  -7    9.39    2.79
   1  12  -7    7.06    1.12
   1  12  -7    7.21    1.21
  -1 -12   6   36.55    6.39
  -1  12   6   31.46    4.77
  -1  12   6   36.80    5.07
   1 -12  -6   43.81    5.86
  -1 -12   6   24.15    3.80
   1  12  -6   30.45    3.34
  -1  12   6   34.31    4.06
   1  12  -6   30.80    3.38
  -1 -12   5   16.97    4.48
  -1  12   5   11.50    2.72
  -1  12   5   12.34    2.81
  -1 -12   5    9.92    2.17
   1 -12  -5   20.72    3.84
   1  12  -5   14.76    1.82
  -1  12   5   13.56    2.22
   1  12  -5   14.04    1.83
  -1  12   4    4.48    1.61
  -1  12   4    5.44    1.76
   1 -12  -4    1.94    1.68
  -1 -12   4    3.48    1.39
   1  12  -4    4.61    0.93
   1  12  -4    4.58    0.97
  -1  12   4    5.87    1.37
  -1 -12   4    4.88    2.66
  -1  12   3   44.40    6.23
  -1  12   3   55.28    6.51
   1 -12  -3   61.36    7.16
  -1 -12   3   46.42    5.92
   1  12  -3   47.59    4.95
  -1 -12   3   46.12    9.24
   1  12  -3   50.92    4.97
  -1  12   2   71.42    8.58
  -1  12   2   70.99    8.63
   1 -12  -2   72.29    8.93
  -1 -12   2   63.71    8.25
  -1  12   2   78.13    7.29
   1  12  -2   70.16    7.23
  -1 -12   2   81.44   13.45
   1  12  -2   87.02    7.32
   1 -12  -1   -0.27    0.90
  -1 -12   1   -0.24    0.92
   1  12  -1    0.29    0.51
   1  12  -1   -0.07    0.43
  -1  12   1   -0.08    0.44
  -1  12   1    0.73    0.92
  -1  12   1    0.24    0.61
   1 -12   0    9.30    2.23
  -1 -12   0    9.28    2.45
   1  12   0    8.93    1.30
   1  12   0    7.84    1.28
  -1  12   0    9.21    1.35
  -1  12   0    6.65    1.96
   1  12   0    7.98    1.99
   1 -12   1   18.95    3.52
  -1 -12  -1   26.96    4.23
  -1  12  -1   25.36    2.74
   1  12   1   25.10    2.71
  -1  12  -1   18.86    3.49
   1  12   1   22.44    3.60
   1 -12   2   18.77    3.31
  -1 -12  -2   26.76    4.28
   1  12   2   21.15    2.46
  -1  12  -2   23.34    2.54
   1 -12   2   20.08    6.51
   1  12   2   17.61    3.24
   1  12   2   18.51    3.33
   1  12   3   12.62    2.53
   1  12   3    8.24    2.17
   1 -12   3   10.74    2.29
  -1 -12  -3   17.48    3.46
  -1  12  -3   10.68    1.59
   1  12   3   13.39    1.64
   1 -12   3    6.05    3.42
  -1  12  -3   11.70    1.60
   1  12   4   26.74    4.40
   1  12   4   28.53    4.50
  -1 -12  -4   42.59    5.58
   1 -12   4   30.73    4.27
  -1  12  -4   31.86    3.49
   1 -12   4   31.40    6.83
  -1  12  -4   34.51    3.50
  -1 -12  -5   30.34    4.79
   1 -12   5   22.05    3.47
  -1  12  -5   27.53    2.92
   1 -12   5   20.61    5.57
   1  12   5   23.49    3.88
   1  12   5   26.14    4.07
  -1  12  -5   24.53    2.83
   1  12   6    3.17    1.38
   1  12   6    1.51    1.07
   1 -12   6    1.86    1.75
   1 -12   6    2.04    1.09
  -1 -12  -6    2.31    1.73
  -1  12  -6    2.35    0.75
   1 -12   7   69.07    7.69
  -1 -12  -7   75.03    9.12
   1 -12   7   75.04    7.52
  -1 -12  -8   24.32    4.34
   1 -12   8   19.21    2.88
   1 -12   8   19.54    2.74
  -1 -12  -9    2.27    1.73
   1 -12   9    0.44    0.89
   1 -12   9    1.05    0.91
  -1 -12 -10   26.79    4.99
   1 -12  10   29.96    3.91
   1 -12  10   38.18    4.05
  -1 -12 -11    0.94    1.59
   1 -12  11    0.66    0.76
   1 -12  11    1.41    0.90
   1  12  12    7.01    1.50
   1 -12  12    4.39    1.21
   1 -12  12    7.45    1.47
   1 -12  13    0.59    0.79
   1  12  13    1.27    0.89
   1  12  13    1.30    0.79
   1  12  14    7.42    1.66
   1 -12  14    3.00    1.18
   1  12  14    7.86    1.46
   1 -12  15    0.89    0.74
   1  12  15    0.10    0.54
   1 -12  15    0.11    0.62
   1  12  15    0.15    0.70
   1 -12  16    0.96    0.87
   1 -12  16   -0.09    0.58
   1  12  16    1.73    0.81
  -1 -13  15    1.51    0.90
  -1 -13  15    2.85    0.85
  -1  13  15    3.25    0.96
  -1  13  15    2.88    0.78
  -1 -13  15   -0.08    0.53
  -1 -13  14   -0.55    0.69
  -1  13  14    0.15    0.57
  -1  13  14   -0.21    0.53
  -1 -13  14    0.10    0.62
  -1 -13  13    2.98    0.95
  -1  13  13    2.99    1.05
  -1  13  13    3.54    1.02
  -1 -13  13   -0.11    0.67
  -1 -13  12    2.24    0.94
  -1  13  12    0.72    0.85
  -1  13  12    0.39    0.72
  -1 -13  11   22.74    3.04
  -1  13  11   25.78    3.26
  -1  13  10    3.66    1.28
  -1 -13  10    3.65    1.17
  -1  13   9   42.88    4.83
  -1 -13   9   38.55    4.58
   1 -13  -8    4.78    2.24
  -1 -13   8    2.03    1.01
  -1 -13   8    2.69    1.11
  -1  13   8    3.17    1.12
  -1  13   8    2.48    0.80
  -1 -13   7   11.57    2.30
   1  13  -7   13.34    1.79
  -1  13   6    3.06    1.07
  -1 -13   6    1.02    0.90
   1 -13  -6    1.35    1.54
   1  13  -6    2.02    0.70
   1  13  -6    1.97    0.72
  -1  13   5    1.12    0.74
  -1 -13   5    0.55    0.93
   1 -13  -5    2.63    1.71
   1  13  -5    1.50    0.63
   1  13  -5    1.38    0.66
  -1 -13   4   74.35    8.35
   1  13  -4   77.84    7.41
   1  13  -4   72.48    7.36
   1 -13  -3   56.18    6.59
  -1 -13   3   39.76    5.37
   1  13  -3   41.01    4.40
   1  13  -3   44.16    4.41
  -1 -13   2  108.39   11.58
   1 -13  -2  138.46   12.59
  -1  13   2  117.64   10.33
   1  13  -2   95.29   10.20
   1  13  -2  112.56   10.24
  -1 -13   1   32.61    4.72
   1 -13  -1   31.27    4.82
   1  13  -1   32.27    3.43
  -1  13   1   30.09    3.41
  -1  13   1   24.19    4.29
   1  13  -1   35.83    3.44
   1  13   0   -0.22    0.63
   1 -13   0    0.52    1.03
  -1 -13   0    1.07    1.35
   1  13   0    0.14    0.45
  -1  13   0    0.31    0.57
   1  13   0    0.37    0.51
   1  13   1   41.28    5.87
  -1 -13  -1   52.76    6.65
   1 -13   1   48.61    6.20
   1  13   1   50.52    4.97
  -1  13  -1   49.77    4.99
   1 -13   2   11.14    2.64
   1  13   2   14.24    1.84
  -1  13  -2   13.46    1.87
   1 -13   3   73.98    8.77
  -1  13  -3   80.44    7.89
   1  13   3   81.20    7.82
  -1 -13  -4   16.62    3.41
   1 -13   4   11.06    2.28
  -1  13  -4   12.99    1.73
  -1  13  -4   10.96    1.60
   1  13   5   12.61    2.02
   1 -13   5    9.47    2.15
  -1  13  -5   11.18    1.64
   1  13   6    0.40    0.62
   1 -13   6    0.17    0.76
  -1 -13  -6    0.32    1.28
   1 -13   6    0.27    0.81
   1  13   7   37.27    4.34
   1 -13   7   32.52    4.35
  -1 -13  -7   44.22    5.99
   1 -13   7   35.52    4.25
   1  13   8    0.69    0.74
   1 -13   8    0.92    0.99
  -1 -13  -8    1.54    1.74
   1 -13   8    1.32    0.85
   1  13   9   12.08    1.96
   1 -13   9    7.94    1.85
  -1 -13  -9    9.85    2.79
   1 -13   9   11.97    1.94
   1  13  10    5.78    1.45
  -1 -13 -10    9.21    2.53
   1 -13  10    5.29    1.44
   1 -13  10    8.62    1.58
   1 -13  11   12.19    2.11
  -1 -13 -11   17.12    3.23
   1 -13  11   17.79    2.35
   1  13  11   13.78    2.21
   1 -13  12    2.41    0.99
   1  13  12    3.73    1.06
   1 -13  13   -0.11    0.73
   1  13  13   -0.44    0.57
   1 -13  14    0.10    0.66
   1  13  14   -0.29    0.50
   1 -13  15    2.24    0.89
   1  13  15    1.98    0.69
  -1 -14  14   -0.15    0.57
  -1  14  14   -0.08    0.39
  -1 -14  13    0.43    0.57
  -1  14  13    0.09    0.46
  -1 -14  12    0.19    0.58
  -1  14  12   -0.21    0.56
  -1 -14  11    6.19    1.32
  -1  14  11    4.71    1.23
  -1 -14  10    0.57    0.71
  -1  14  10   -0.37    0.60
  -1 -14   9   -0.12    0.80
  -1  14   9    0.13    0.69
  -1  14   9    0.21    0.42
  -1 -14   8   17.86    2.66
  -1 -14   8   17.56    2.57
  -1  14   8   21.28    2.74
  -1  14   8   16.05    2.19
  -1 -14   7    7.60    1.68
   1 -14  -7    5.81    2.35
  -1 -14   7    8.57    1.62
  -1  14   7    5.71    1.40
  -1  14   7    5.68    1.15
  -1 -14   6   45.70    5.48
   1  14  -6   45.36    4.68
  -1  14   6   48.62    5.27
  -1  14   6   45.80    4.87
   1 -14  -5   11.53    2.81
  -1 -14   5    7.03    1.84
   1  14  -5    9.97    1.33
   1  14  -5    7.66    1.26
  -1  14   5    8.14    1.42
  -1 -14   4   33.16    4.13
   1 -14  -4   36.66    4.99
   1  14  -4   27.74    3.04
   1  14  -4   25.43    3.04
   1 -14  -3    0.29    1.44
  -1 -14   3   -0.82    1.01
   1  14  -3    0.14    0.46
   1  14  -3    0.27    0.42
  -1 -14   2   29.15    3.99
   1  14  -2   21.99    2.68
   1  14  -2   23.09    2.68
  -1 -14   1    0.72    1.14
   1 -14  -1    1.57    1.36
  -1  14   1    1.27    0.60
   1  14  -1    0.94    0.56
   1  14  -1    1.08    0.61
   1 -14   0   28.06    4.31
  -1 -14   0   39.05    4.81
  -1  14   0   29.75    3.16
   1  14   0   27.06    3.06
  -1  14   0   25.18    3.13
  -1 -14  -1   75.74    7.66
   1 -14   1   58.23    6.90
  -1  14  -1   58.03    5.62
   1  14   1   57.96    5.59
  -1  14  -1   49.07    5.55
   1 -14   2    1.97    1.22
  -1 -14  -2    2.50    1.69
   1  14   2    1.98    0.70
  -1  14  -2    3.48    0.86
  -1 -14  -3   31.60    4.61
   1 -14   3   30.18    4.05
   1  14   3   26.46    2.92
  -1  14  -3   25.04    2.96
  -1 -14  -4    1.44    1.50
   1 -14   4    0.19    0.87
  -1  14  -4    0.07    0.51
  -1 -14  -5    0.57    1.25
   1 -14   5    0.36    0.84
   1 -14   5   -0.66    0.92
   1  14   6    9.27    1.70
   1 -14   6    9.18    2.01
  -1 -14  -6   10.16    2.66
   1 -14   6   12.09    1.95
   1  14   7   14.53    2.28
  -1 -14  -7   19.94    3.55
   1 -14   7   14.08    2.46
   1 -14   7   20.80    2.60
   1  14   8   -0.12    0.62
  -1 -14  -8    0.78    1.36
   1 -14   8   -0.57    0.89
   1 -14   8   -0.13    0.73
   1  14   9    3.76    1.13
   1 -14   9    4.12    1.27
  -1 -14  -9    4.47    1.81
   1 -14   9    5.84    1.32
   1  14  10   12.73    1.95
   1 -14  10   10.56    1.91
  -1 -14 -10   16.80    2.96
   1 -14  10   12.29    1.99
   1  14  11    1.06    0.71
  -1 -14 -11    1.74    1.23
   1 -14  11    2.71    0.90
   1 -14  11    2.28    0.92
   1 -14  12    0.50    0.71
   1  14  12    0.38    0.51
   1 -14  13    0.18    0.66
   1  14  13    0.59    0.50
   1 -14  14    0.77    0.58
   1  14  14   -0.21    0.36
  -1 -15  12    3.64    0.90
  -1  15  12    2.97    0.78
  -1 -15  11    0.09    0.59
  -1  15  11    0.09    0.46
  -1 -15  10   17.53    2.05
  -1  15  10    8.48    1.60
  -1 -15   9    0.63    0.70
  -1  15   9    0.29    0.35
  -1  15   9   -0.10    0.56
  -1  15   8    3.51    1.09
  -1  15   8    4.95    0.94
   1 -15  -7    0.22    0.94
  -1 -15   7    0.13    0.60
  -1 -15   7   -0.12    0.72
  -1  15   7   -0.11    0.60
  -1  15   7    0.21    0.41
  -1 -15   6   -0.14    0.58
   1 -15  -6    0.23    1.14
  -1 -15   6   -0.49    0.84
  -1  15   6   -0.07    0.45
  -1 -15   5   32.79    3.72
   1 -15  -5   40.01    4.65
   1  15  -5   22.11    2.71
  -1 -15   5   32.81    3.49
  -1  15   5   22.83    2.85
  -1 -15   4    8.30    1.79
   1 -15  -4    8.18    2.19
   1  15  -4    4.21    0.89
  -1  15   4    5.57    1.07
  -1 -15   3    8.98    1.89
   1 -15  -3    7.92    2.10
   1  15  -3    4.73    0.94
   1  15  -3    4.86    0.94
  -1  15   3    5.12    1.03
  -1 -15   2    6.10    1.73
   1 -15  -2    7.05    2.07
   1  15  -2    4.21    0.87
   1  15  -2    3.81    0.86
  -1  15   2    7.02    1.11
   1 -15  -1    3.90    1.66
  -1 -15   1    1.05    1.07
  -1  15   1    1.40    0.60
   1  15  -1    1.83    0.61
  -1  15   1    1.37    0.59
   1 -15   0   36.06    4.41
  -1 -15   0   31.84    4.26
  -1  15   0   25.41    2.98
   1  15   0   28.99    3.02
  -1  15   0   26.19    3.04
   1 -15   1    0.63    1.12
  -1 -15  -1    0.69    1.09
   1  15   1    0.39    0.45
  -1  15  -1    0.75    0.53
   1 -15   2    2.56    1.30
  -1 -15  -2    4.97    1.84
   1  15   2    3.48    0.80
   1 -15   3    4.07    1.46
  -1 -15  -3    2.62    1.56
   1 -15   4   16.04    2.71
  -1 -15  -4   19.94    3.34
  -1 -15  -5    5.10    1.72
   1 -15   5    4.00    1.32
  -1 -15  -6   11.46    2.43
   1 -15   6    8.75    1.83
  -1 -15  -7    0.21    1.01
   1 -15   7    0.27    0.72
   1 -15   7   -0.23    0.68
   1  15   7    0.20    0.44
  -1 -15  -8   57.98    6.37
   1 -15   8   55.97    5.73
   1  15   8   50.52    5.40
   1 -15   8   66.88    5.77
   1  15   8   45.91    5.08
   1  15   9    0.28    0.53
  -1 -15  -9   -0.18    0.87
   1 -15   9   -0.11    0.66
   1 -15   9    0.10    0.66
   1  15  10    1.39    0.63
  -1 -15 -10    1.51    1.02
   1 -15  10    1.83    0.76
   1 -15  10    1.66    0.85
   1 -15  11    6.67    1.19
   1  15  11    2.14    0.71
   1 -15  12    0.39    0.62
   1  15  12   -0.07    0.40
  -1 -16  10    1.32    0.62
  -1 -16   9   22.97    2.32
  -1  16   9   13.59    1.97
  -1 -16   8    0.80    0.65
  -1  16   8    0.14    0.33
  -1 -16   7    3.59    0.97
  -1  16   7    1.93    0.59
  -1 -16   6   -0.22    0.55
   1 -16  -6    0.33    0.72
  -1 -16   6   -0.10    0.65
  -1  16   6   -0.17    0.35
  -1 -16   5    0.87    0.79
   1 -16  -5   -0.17    0.85
  -1 -16   5   -0.10    0.66
  -1  16   5    0.31    0.42
   1 -16  -4    0.36    0.88
  -1 -16   4   -0.27    0.78
  -1 -16   4   -0.21    0.65
  -1  16   4    0.19    0.39
  -1 -16   3   -0.44    0.76
   1 -16  -3    0.37    0.86
  -1  16   3    0.38    0.39
  -1 -16   2   16.04    2.40
   1 -16  -2   16.71    2.60
   1  16  -2   11.17    1.47
  -1  16   2   10.83    1.53
  -1 -16   1    2.52    1.17
   1 -16  -1    3.97    1.33
   1  16  -1    2.70    0.65
  -1  16   1    3.23    0.73
   1 -16   0    4.02    1.36
  -1 -16   0    5.91    1.50
   1  16   0    3.01    0.69
  -1  16   0    3.04    0.74
  -1  16   0    4.11    0.78
   1  16   0    3.58    0.75
  -1 -16  -1    1.07    1.01
   1 -16   1    0.34    0.85
   1  16   1    0.64    0.43
   1  16   1    0.35    0.42
   1 -16   2    6.85    1.62
  -1 -16  -2    5.44    1.65
   1  16   2    4.81    0.84
   1  16   2    3.93    0.86
  -1 -16  -3    2.17    1.19
   1 -16   3    1.35    0.93
   1  16   3    0.67    0.45
   1 -16   4    4.61    1.29
   1  16   4    3.42    0.75
  -1 -16  -5   11.16    2.04
   1 -16   5   10.97    1.79
   1  16   5    6.33    1.09
   1 -16   6    1.89    0.91
  -1 -16  -6    1.93    1.04
  -1  16  -6    0.78    0.41
   1  16   6    1.05    0.50
  -1 -16  -7   18.79    2.52
   1 -16   7   19.07    2.25
  -1  16  -7   12.76    1.52
   1  16   7   11.48    1.57
   1 -16   8   12.49    1.68
  -1 -16  -8   11.13    1.86
  -1  16  -8    6.72    0.97
   1  16   8    8.03    1.08
   1 -16   9    3.74    0.94
  -1 -16  -9    4.34    1.13
   1  17  -6    0.47    0.27
  -1  17   6    0.49    0.30
  -1 -17   5    1.49    0.73
   1 -17  -5    1.34    0.74
  -1  17   5    1.05    0.42
   1 -17  -4    0.12    0.61
  -1 -17   4   -0.19    0.50
  -1  17   4    0.23    0.30
  -1 -17   3    7.11    1.36
   1 -17  -3    6.66    1.37
  -1  17   3    3.31    0.69
   1 -17  -2    0.50    0.72
  -1 -17   2    0.23    0.59
  -1  17   2    0.05    0.27
  -1 -17   1    4.65    1.17
   1 -17  -1    4.68    1.23
   1  17  -1    3.00    0.58
  -1  17   1    3.15    0.63
  -1 -17   0   -0.12    0.59
   1 -17   0   -0.25    0.61
  -1  17   0   -0.12    0.28
   1 -17   1    1.93    0.87
  -1 -17  -1    1.12    0.78
  -1  17  -1    0.53    0.33
   1  17   1    0.57    0.35
  -1 -17  -2    0.99    0.78
   1 -17   2    0.47    0.64
  -1  17  -2    0.57    0.35
   1  17   2    0.27    0.30
   1 -17   3    1.54    0.79
  -1 -17  -3    0.24    0.70
  -1  17  -3    0.72    0.36
   1  17   3    0.49    0.35
   1 -17   4    2.26    0.83
  -1 -17  -4    2.45    0.94
  -1  17  -4    1.18    0.40
   1  17   4    0.87    0.38
  -1 -17  -5    3.16    0.92
   1 -17   5    2.97    0.89
  -1  17  -5    1.57    0.43
   1  17   5    2.17    0.51
   1 -17   6    1.09    0.62
  -1 -17  -6    0.70    0.57
  -1  17  -6    0.71    0.30
   1  17   6    0.66    0.33
  -2   0  22    0.15    0.60
  -2   0  21    0.10    0.70
  -2   0  20   14.05    2.14
  -2   0  19   -0.12    0.85
  -2   0  18   76.68    7.82
  -2   0  17   -0.37    0.98
  -2   0  16  224.22   22.04
  -2   0  16  208.22   20.01
  -2   0  16  220.32   19.81
  -2   0  16  191.28   22.01
  -2   0  16  188.81   21.60
  -2   0  16  222.84   19.62
  -2   0  15    0.34    1.05
  -2   0  15   -0.43    0.91
  -2   0  15    0.14    1.06
  -2   0  15    0.28    0.76
  -2   0  15    1.35    1.35
  -2   0  15    0.83    0.67
  -2   0  14   85.48    9.13
  -2   0  14   64.60    9.07
  -2   0  14   79.75    7.30
  -2   0  14   67.50    7.42
  -2   0  14   72.23    7.13
  -2   0  14   79.86    8.98
  -2   0  14   68.26    7.07
  -2   0  13   -0.27    0.94
  -2   0  13   -0.35    0.76
  -2   0  13   -0.09    0.51
  -2   0  13    0.66    0.86
  -2   0  13    0.08    0.41
  -2   0  13    0.26    0.82
  -2   0  13   -0.54    0.49
  -2   0  12   51.74    5.92
  -2   0  12   43.83    6.26
  -2   0  12   42.95    4.77
  -2   0  12   44.43    4.62
  -2   0  12   45.58    4.56
  -2   0  12   50.05    5.91
  -2   0  12   43.62    4.54
  -2   0  11    0.20    0.40
  -2   0  11   -0.17    0.54
  -2   0  11    0.12    0.37
  -2   0  11    0.12    0.33
  -2   0  11    0.59    0.74
  -2   0  11   -0.56    1.00
  -2   0  10   55.87    6.48
   2   0 -10   55.34    5.98
  -2   0   9    0.42    0.80
  -2   0   9    0.70    0.70
   2   0  -9    0.09    0.48
  -2   0   8   23.57    3.34
  -2   0   8   21.46    2.80
   2   0  -8   21.07    2.54
  -2   0   7    0.19    0.37
  -2   0   7    1.21    0.81
   2   0  -7   -0.07    0.40
  -2   0   6    2.71    0.71
  -2   0   6    3.85    1.01
  -2   0   6    1.91    0.64
   2   0  -6    2.25    0.60
  -2   0   5    0.07    0.30
  -2   0   5    0.06    0.29
  -2   0   5   -0.07    0.27
  -2   0   4 4850.86  402.63
  -2   0   4 4730.19  402.84
  -2   0   4 4492.64  402.65
  -2   0   4 4339.55  402.29
  -2   0   4 4974.39  402.61
  -2   0   4 4778.03  402.71
  -2   0   3    0.05    0.19
  -2   0   3    0.03    0.07
  -2   0   3    0.28    0.12
   2   0  -3    0.14    0.07
  -2   0   3    0.62    0.30
  -2   0   3    0.07    0.33
   2   0  -3    0.84    0.19
  -2   0   3    0.15    0.18
  -2   0   2  944.88   80.77
  -2   0   2  995.77   80.93
   2   0  -2  824.95   80.60
  -2   0   2  908.07   80.66
  -2   0   2  905.19   80.63
  -2   0   2  980.27   80.91
  -2   0   2  981.35   81.01
   2   0  -2  901.12   80.63
  -2   0   2 1080.25   80.92
  -2   0   2  938.46   81.11
  -2   0   2  983.39   80.76
  -2   0   1    1.59    0.39
  -2   0   1    0.04    0.09
  -2   0   1    0.61    0.16
   2   0  -1    0.45    0.12
  -2   0   1   -0.04    0.14
  -2   0   1    1.18    0.36
  -2   0   1    0.07    0.08
   2   0  -1    0.08    0.09
   2   0   0  432.67   41.52
  -2   0   0  489.89   41.68
  -2   0   0  441.66   41.54
  -2   0   0  493.27   41.41
  -2   0   0  476.52   42.03
   2   0   1    0.34    0.17
  -2   0  -1   -0.04    0.17
   2   0   2 1467.81  135.02
   2   0   2 1510.57  135.09
   2   0   2 1451.24  135.02
   2   0   2 1680.45  134.95
  -2   0  -2 1509.28  135.08
   2   0   3   -0.07    0.30
   2   0   3    0.63    0.24
   2   0   3    0.74    0.26
  -2   0  -3    0.06    0.22
   2   0   4 9999.00  792.18
   2   0   4 9825.71  792.59
   2   0   4 8032.51  792.13
  -2   0  -4 9402.20  792.10
  -2   0  -4 8635.72  792.01
   2   0   5    0.43    0.56
  -2   0  -5   -0.09    0.33
  -2   0  -5    0.07    0.21
   2   0   6   46.88    4.40
   2   0   6   36.68    4.64
  -2   0  -6   37.97    4.09
   2   0   6   53.20    4.51
   2   0   6   40.12    4.03
   2   0   6   33.98    5.15
   2   0   7   -0.10    0.41
   2   0   7    0.16    0.66
   2   0   7    0.25    1.07
  -2   0  -7    0.13    0.35
   2   0   8 2358.79  176.10
   2   0   8 1824.00  176.38
   2   0   8 2138.70  177.47
  -2   0  -8 1859.86  175.40
   2   0   9   -0.22    1.08
   2   0   9   -0.29    0.66
  -2   0  -9   -0.08    0.40
   2   0   9   -0.30    1.05
   2   0  10    8.66    2.26
   2   0  10   14.29    2.28
   2   0  10    7.30    2.40
   2   0  11   -0.25    0.41
   2   0  11    0.12    0.33
   2   0  11    0.29    1.15
   2   0  11   -0.20    0.62
   2   0  11    0.34    0.96
   2   0  12  232.99   20.08
   2   0  12  197.34   20.50
   2   0  12  195.18   18.36
   2   0  13   -0.26    0.88
   2   0  13    0.36    1.30
   2   0  13   -0.08    0.53
   2   0  13    0.64    0.49
   2   0  14  106.38   12.22
   2   0  14  117.73   13.25
   2   0  14  106.33   10.62
   2   0  14  120.67   10.70
   2   0  15   -0.10    0.70
   2   0  15    0.33    1.17
   2   0  15   -0.86    1.08
  -2   0 -15    0.70    0.70
   2   0  16   50.59    5.24
   2   0  16   43.12    7.30
   2   0  16   50.39    7.06
  -2   0 -16   49.59    5.09
  -2   0 -17    1.25    0.83
  -2   0 -18   41.33    4.43
  -2   0 -19   -0.09    0.70
  -2   0 -20    5.00    1.14
  -2   0 -20    5.83    1.36
  -2   0 -21   -0.22    0.63
  -2   0 -22    1.82    0.81
  -2  -1  22    2.23    0.76
  -2   1  22    2.76    0.85
  -2   1  22    0.98    0.73
  -2  -1  21    1.54    0.83
  -2   1  21    1.56    0.87
  -2  -1  20   11.55    1.87
  -2   1  20   11.76    1.89
   2   1 -20    9.26    1.61
  -2   1  19    1.15    0.92
  -2  -1  19    0.98    0.88
  -2   1  18    8.59    1.70
  -2  -1  18    7.90    1.73
  -2   1  17    2.25    1.07
  -2  -1  17    1.45    1.24
  -2  -1  17    1.26    1.07
  -2   1  17    1.47    0.78
  -2   1  16  111.06   12.45
  -2  -1  16  106.35   12.55
  -2  -1  16   95.00   10.69
  -2  -1  16  114.84   10.60
  -2   1  16  103.57   10.41
  -2  -1  16  115.63   10.41
  -2   1  16   98.30   12.20
  -2   1  16   95.72   12.47
  -2  -1  16  116.25   12.79
  -2   1  16  110.31   10.30
  -2  -1  15  253.79   23.77
  -2   1  15  240.79   23.48
  -2   1  15  208.69   23.73
  -2  -1  15  222.45   21.78
  -2  -1  15  260.69   21.65
  -2   1  15  230.71   21.47
  -2   1  15  214.24   21.61
  -2  -1  15  236.62   21.39
  -2   1  15  245.32   21.41
  -2  -1  15  225.55   23.45
  -2   1  15  211.79   23.50
  -2   1  15  224.23   23.35
  -2   1  15  240.37   21.37
  -2  -1  14   24.63    4.28
  -2   1  14   17.80    4.12
  -2   1  14   24.85    4.28
  -2   1  14   21.64    3.06
  -2  -1  14   29.79    3.15
  -2   1  14   26.05    3.01
  -2  -1  14   22.68    3.22
  -2  -1  14   23.61    2.87
  -2   1  14   24.47    2.88
  -2   1  14   22.17    4.27
  -2   1  14   16.24    3.68
  -2  -1  14   22.45    4.15
  -2   1  14   33.69    3.07
  -2  -1  13    0.27    0.76
  -2   1  13   -0.26    0.66
  -2   1  13    0.34    0.87
  -2  -1  13    0.09    0.48
  -2   1  13   -0.34    0.64
  -2  -1  13    0.82    0.83
  -2   1  13    0.42    0.82
  -2   1  13    0.15    0.46
  -2  -1  13    0.47    0.49
  -2   1  13   -0.26    1.05
  -2   1  13    0.31    0.42
  -2  -1  13    0.39    0.45
  -2  -1  12   28.32    4.83
  -2   1  12   34.67    4.50
  -2  -1  12   35.73    4.58
  -2   1  12   28.53    4.77
  -2   1  12   32.81    3.53
  -2  -1  12   30.40    3.38
  -2  -1  12   31.77    3.61
  -2   1  12   32.92    3.38
  -2  -1  12   25.78    3.22
  -2   1  12   31.89    3.32
  -2   1  12   32.78    4.46
  -2  -1  12   32.66    3.33
  -2   1  12   28.19    3.24
  -2   1  11   11.22    2.64
  -2   1  11   13.83    2.42
  -2  -1  11   13.60    2.45
  -2  -1  11   15.24    3.01
  -2   1  11   12.21    1.74
  -2   1  11   14.13    1.67
  -2  -1  11   11.06    1.59
  -2  -1  11   11.42    1.78
  -2   1  11   13.74    2.49
  -2   1  11   12.47    1.59
  -2  -1  11   11.89    1.57
  -2   1  11   14.41    1.65
  -2  -1  11   10.75    1.54
  -2   1  10  342.51   31.17
  -2  -1  10  338.67   31.18
  -2   1  10  356.54   31.87
  -2  -1  10  367.75   32.10
  -2   1  10  340.86   31.18
   2   1 -10  315.48   30.54
  -2  -1   9   56.85    6.61
  -2   1   9   69.09    7.38
  -2   1   9   65.08    6.72
  -2  -1   9   74.28    7.58
  -2   1   9   62.83    6.72
   2   1  -9   58.62    6.29
  -2   1   8 1170.88  102.21
  -2  -1   8 1232.37  102.41
  -2   1   8 1213.80  101.61
  -2  -1   8 1159.72  101.62
   2   1  -8 1118.27  101.28
   2  -1  -8 1092.39  101.15
  -2  -1   7   19.74    2.85
  -2   1   7   20.54    2.81
  -2   1   7   18.10    2.31
  -2  -1   7   16.00    2.30
  -2  -1   7   14.02    2.26
   2  -1  -7   19.98    2.16
   2   1  -7   18.70    2.23
  -2  -1   7   17.36    2.28
  -2   1   6   61.23    6.28
  -2  -1   6   75.08    6.94
  -2  -1   6   59.64    6.32
  -2   1   6   75.86    6.85
   2  -1  -6   71.92    6.19
   2   1  -6   66.99    6.26
  -2  -1   6   53.57    6.21
  -2  -1   6   57.23    6.36
  -2  -1   5    0.82    0.67
  -2   1   5    0.32    0.34
  -2   1   5    0.36    0.25
  -2  -1   5    0.22    0.31
  -2   1   5    0.89    0.51
  -2  -1   5    0.52    0.45
  -2  -1   5    0.60    0.36
  -2   1   5    1.03    0.46
  -2  -1   5    0.39    0.38
  -2   1   4  749.89   67.70
  -2  -1   4  746.58   67.95
  -2   1   4  758.28   67.61
  -2   1   4  754.60   67.87
  -2  -1   4  772.50   67.98
  -2  -1   4  911.12   68.23
  -2   1   4  775.04   67.84
  -2   1   4  829.09   68.17
  -2   1   4  794.45   68.06
  -2  -1   4  729.09   67.89
  -2   1   4  764.56   67.94
  -2   1   4  760.39   68.24
  -2   1   3 1277.27  110.91
  -2  -1   3 1229.87  111.09
  -2   1   3 1238.34  110.87
  -2   1   3 1270.65  110.97
  -2  -1   3 1192.05  111.06
  -2  -1   3 1484.90  111.15
  -2  -1   3 1266.36  111.08
  -2   1   3 1237.43  110.80
  -2  -1   3 1295.06  111.56
  -2   1   3 1238.01  110.98
  -2  -1   3 1179.54  111.00
  -2  -1   3 1275.56  110.82
  -2   1   3 1051.60  111.15
   2   1  -3 1347.99  110.76
  -2   1   3 1289.82  111.05
  -2  -1   2  260.29   24.11
  -2   1   2  263.21   23.80
  -2   1   2  280.55   23.95
  -2  -1   2  328.78   23.89
  -2  -1   2  274.98   24.06
  -2   1   2  249.63   23.87
  -2  -1   2  263.47   24.12
  -2   1   2  290.56   23.92
   2   1  -2  247.25   23.83
  -2  -1   2  251.50   23.97
   2   1  -2  309.50   23.91
  -2   1   2  247.14   23.90
  -2  -1   2  245.60   23.81
  -2  -1   2  271.18   24.38
  -2   1   2  270.15   23.90
  -2   1   2  267.28   24.08
  -2   1   2  286.04   24.15
  -2   1   1 1311.34  123.73
  -2  -1   1 1466.57  124.30
  -2  -1   1 1525.96  123.68
  -2   1   1 1400.24  123.72
  -2   1   1 1342.03  123.78
  -2   1   1 1375.63  123.60
  -2   1   1 1438.90  123.76
  -2  -1   1 1528.22  124.47
  -2  -1   1 1533.45  124.11
  -2  -1   1 1395.30  124.07
  -2   1   1 1356.64  124.05
  -2   1   1 1444.34  123.71
  -2  -1   1 1343.54  123.91
  -2   1   1 1397.50  123.69
   2   1  -1 1460.44  123.81
   2   1   0  274.73   25.43
  -2   1   0  278.89   25.60
  -2   1   0  287.08   25.63
  -2   1   0  284.68   25.65
  -2  -1   0  283.92   25.73
  -2  -1   0  272.09   26.20
  -2   1   0  315.73   25.72
  -2   1   0  348.08   26.22
   2   1   0  350.51   25.78
   2  -1   1  145.18   12.49
   2   1   1  126.44   12.62
  -2   1  -1  153.38   12.66
  -2  -1  -1  152.88   12.74
  -2   1  -1  139.26   12.69
  -2   1  -1  140.29   12.74
   2   1   1  137.92   12.47
   2   1   1  146.23   12.71
  -2  -1  -1  130.92   12.67
   2   1   1  165.97   12.89
  -2  -1  -1  141.35   12.99
  -2   1  -1  144.57   12.71
   2   1   2  185.55   19.18
   2  -1   2  223.07   19.04
  -2   1  -2  205.02   19.18
  -2   1  -2  210.55   19.15
   2  -1   2  201.51   19.03
   2   1   2  251.29   19.39
  -2   1  -2  237.44   19.18
   2   1   2  213.78   19.15
  -2   1  -2  226.10   19.14
   2   1   2  216.17   19.08
   2  -1   3 1217.11  102.18
   2   1   3  970.80  102.32
   2   1   3 1151.08  102.23
   2  -1   3 1093.34  102.39
  -2   1  -3 1181.49  102.22
   2   1   3 1221.17  102.23
  -2   1  -3 1243.36  102.22
  -2   1  -3 1209.57  102.21
   2  -1   3 1185.59  102.11
   2   1   3 1125.02  102.19
   2   1   3 1096.82  102.11
   2   1   3 1296.53  102.50
  -2  -1  -3 1150.12  102.12
   2  -1   4  493.92   43.25
   2  -1   4  509.06   42.70
   2  -1   4  442.88   42.81
   2  -1   4  453.89   42.59
  -2   1  -4  502.12   42.72
   2   1   4  490.21   42.75
   2   1   4  405.39   42.88
   2   1   4  493.00   42.65
   2   1   4  531.77   42.99
   2   1   4  481.58   42.64
  -2  -1  -4  485.21   42.58
   2   1   4  409.00   43.52
  -2   1  -4  485.45   42.68
  -2   1  -4  505.26   42.65
   2  -1   4  500.12   42.58
   2  -1   5 1450.97  125.13
   2  -1   5 1417.61  125.34
   2  -1   5 1496.98  125.30
   2   1   5 1469.22  125.38
   2  -1   5 1560.82  125.92
   2   1   5 1181.39  125.48
   2   1   5 1527.14  125.27
  -2   1  -5 1354.50  125.18
  -2  -1  -5 1457.92  125.09
   2   1   5 1454.34  125.51
   2   1   5 1349.22  125.12
  -2   1  -5 1392.13  125.13
   2   1   5 1431.82  126.43
   2  -1   5 1453.94  125.15
   2   1   6    8.89    1.31
   2  -1   6    5.92    1.44
   2  -1   6    6.51    1.13
   2   1   6    6.07    1.39
  -2   1  -6    5.93    0.94
   2   1   6    7.90    1.14
  -2   1  -6    6.16    1.03
   2   1   6    6.12    1.28
  -2  -1  -6    4.94    0.87
   2   1   6    3.78    1.45
   2  -1   7   60.86    6.66
   2   1   7   65.84    6.19
   2  -1   7   63.70    6.09
   2   1   7   50.68    6.31
  -2   1  -7   58.61    5.82
   2  -1   7   49.35    7.01
   2   1   7   62.99    6.03
  -2  -1  -7   56.41    5.67
   2   1   7   66.08    7.30
   2   1   8  671.17   65.95
   2  -1   8  643.26   66.12
   2  -1   8  822.94   65.69
   2   1   8  795.17   65.76
   2   1   8  815.79   65.57
  -2   1  -8  698.40   65.18
   2   1   8  748.90   66.96
   2  -1   8  645.87   66.81
   2   1   9    3.05    1.24
   2  -1   9    1.19    1.21
   2  -1   9    2.54    0.94
   2   1   9    1.92    0.91
   2   1   9    1.45    1.17
  -2   1  -9    1.84    0.75
   2  -1   9    1.20    1.32
   2   1  10   24.98    3.87
   2   1  10   29.30    3.68
   2  -1  10   31.93    3.72
   2  -1  10   20.20    3.90
   2   1  10   23.57    4.26
  -2   1 -10   22.32    2.97
   2   1  11    9.65    2.74
  -2   1 -11    6.58    1.49
   2   1  11    8.65    2.34
   2  -1  11   12.28    2.88
   2   1  11   12.18    2.36
   2  -1  11   12.63    2.28
   2   1  11    8.91    1.36
   2  -1  11   17.41    1.71
   2   1  11    7.99    1.34
   2  -1  11    8.86    1.31
   2  -1  11   11.39    1.44
   2   1  12   29.78    5.43
   2   1  12   37.72    5.07
   2   1  12   38.37    4.98
   2  -1  12   36.43    5.74
   2  -1  12   43.55    5.20
   2   1  12   38.75    5.47
   2  -1  12   37.39    3.88
   2   1  12   37.82    3.78
   2  -1  12   34.67    3.72
   2   1  12   32.36    3.69
   2  -1  12   33.99    3.75
   2   1  13    4.16    0.96
   2  -1  13    2.84    0.88
   2  -1  13    4.47    0.94
   2  -1  13    4.30    2.06
   2   1  13    4.42    1.80
   2   1  13    4.53    1.78
   2  -1  13    5.82    1.80
   2   1  14    7.94    1.35
   2  -1  14    5.70    1.34
  -2  -1 -14    8.79    1.29
   2  -1  14    9.39    1.47
   2   1  14    9.01    2.60
   2  -1  14    6.43    2.68
   2  -1  14    9.54    2.42
   2   1  14    8.10    2.40
   2   1  15    1.04    0.74
   2  -1  15   -0.10    0.71
   2  -1  15   -0.91    1.51
   2   1  15    0.41    1.15
   2   1  15    0.99    1.10
   2  -1  15   -0.33    0.93
  -2  -1 -15    0.84    0.60
   2   1  16  185.17   17.47
   2  -1  16  179.38   20.37
   2   1  16  175.81   19.99
  -2   1 -16  186.49   17.35
  -2  -1 -16  200.37   17.36
  -2   1 -17    0.63    0.83
  -2  -1 -17    0.18    0.79
   2   1  17    0.21    0.81
  -2   1 -18   66.05    6.68
   2   1  18   67.91    6.77
  -2   1 -19    0.73    0.77
  -2   1 -20   13.08    1.80
  -2   1 -20    9.78    1.79
  -2  -1 -20   11.81    2.02
  -2   1 -21   -0.08    0.60
  -2  -1 -21   -0.12    0.64
  -2   1 -21    1.02    0.69
  -2   1 -22   -0.14    0.51
  -2  -1 -22    0.11    0.63
  -2   1 -22   -0.09    0.53
  -2   2  22    0.25    0.61
   2   2 -22    2.93    0.78
  -2   2  22    5.76    0.98
  -2  -2  22    5.28    1.01
   2  -2 -22    2.01    0.92
  -2   2  21   -0.09    0.62
  -2  -2  21    0.57    0.70
   2   2 -21   -0.08    0.57
  -2  -2  20   30.52    3.66
  -2   2  20   29.86    3.53
  -2   2  19    9.25    1.84
  -2  -2  19   14.28    2.08
  -2  -2  18   17.18    2.45
  -2  -2  18   11.25    2.51
  -2   2  18   15.12    2.28
  -2   2  18   14.88    2.07
  -2  -2  17    7.42    1.93
  -2  -2  17    8.32    1.62
  -2   2  17    5.52    1.28
  -2   2  17    3.65    1.31
  -2   2  17    5.33    1.23
  -2  -2  16  272.42   25.98
  -2   2  16  230.75   25.23
  -2  -2  16  296.52   23.68
  -2   2  16  252.18   23.37
  -2   2  16  246.59   23.22
  -2  -2  16  249.95   23.86
  -2  -2  16  271.44   23.37
  -2   2  16  219.97   25.31
  -2   2  16  227.92   25.21
  -2  -2  16  246.57   25.65
  -2   2  16  215.52   24.98
  -2   2  16  268.74   23.28
  -2  -2  15    6.42    2.27
  -2   2  15    2.62    1.64
  -2   2  15    4.07    1.09
  -2  -2  15    4.27    1.53
  -2  -2  15    5.10    1.24
  -2  -2  15    3.91    1.07
  -2   2  15    4.02    2.05
  -2   2  15    3.86    1.75
  -2   2  15    2.89    1.91
  -2  -2  15    6.75    2.35
  -2   2  15    3.51    0.99
  -2   2  14    2.64    1.46
  -2  -2  14    3.51    1.58
  -2  -2  14    4.04    1.42
  -2   2  14    3.61    0.97
  -2  -2  14    2.10    0.91
  -2   2  14    2.81    0.91
  -2  -2  14    3.61    0.91
  -2   2  14    4.53    1.85
  -2   2  14    2.95    1.91
  -2   2  14    2.76    0.85
  -2   2  13   87.97    9.73
  -2  -2  13   82.94    9.76
  -2   2  13   86.21   10.27
  -2   2  13   84.52    8.27
  -2  -2  13   84.76    8.66
  -2  -2  13   94.50    8.44
  -2  -2  13   85.95    8.24
  -2   2  13   84.63    8.22
  -2   2  13   79.01    9.59
  -2   2  13   82.01    9.90
  -2   2  13   86.57    8.22
  -2   2  12   37.41    4.96
  -2  -2  12   36.39    5.02
  -2   2  12   39.94    5.59
  -2  -2  12   39.02    3.97
  -2   2  12   38.25    3.88
  -2   2  12   34.24    3.95
  -2  -2  12   40.90    4.26
  -2   2  12   35.46    3.80
  -2  -2  12   37.70    3.84
  -2   2  12   31.34    4.78
  -2   2  12   37.85    5.21
  -2   2  12   34.57    3.78
  -2  -2  11   55.51    6.56
  -2   2  11   53.17    6.92
  -2   2  11   62.08    6.63
  -2   2  11   54.18    5.55
  -2   2  11   55.65    5.44
  -2  -2  11   54.96    5.52
  -2   2  11   53.69    5.39
  -2  -2  11   53.89    5.42
  -2   2  11   61.95    6.87
  -2   2  11   50.60    6.44
  -2   2  11   60.05    5.46
  -2   2  10  149.29   15.29
   2   2 -10  149.84   14.79
  -2   2  10  172.89   15.44
  -2  -2  10  168.60   16.25
  -2  -2  10  154.97   15.38
  -2   2  10  160.70   15.93
  -2   2   9  160.37   14.66
   2   2  -9  142.95   14.12
  -2  -2   9  138.50   14.36
  -2   2   9  157.72   14.55
  -2  -2   9  162.29   15.37
  -2  -2   9  148.19   14.59
  -2   2   9  160.73   15.15
  -2   2   8   11.43    1.88
   2   2  -8    8.50    1.49
  -2  -2   8    8.64    1.59
  -2  -2   8    8.18    1.72
  -2  -2   8   11.53    2.20
  -2   2   8   13.37    2.23
  -2   2   8   10.35    1.73
  -2  -2   8    8.65    1.70
  -2  -2   7  148.59   14.16
   2   2  -7  146.42   13.87
  -2  -2   7  143.79   14.04
  -2   2   7  152.44   14.15
  -2   2   7  164.71   14.11
  -2  -2   7  144.19   14.13
  -2  -2   7  150.39   14.65
  -2   2   7  149.41   14.46
  -2  -2   6  107.08   10.67
  -2   2   6  109.54   10.62
   2   2  -6  116.85   10.52
  -2  -2   6  102.05   10.60
  -2  -2   6  117.82   11.09
  -2   2   6  124.04   10.65
  -2  -2   6   98.30   10.64
  -2   2   6  126.66   11.06
  -2  -2   5  209.75   19.64
  -2   2   5  227.02   19.59
  -2  -2   5  218.29   19.62
   2   2  -5  248.31   19.55
  -2  -2   5  207.81   19.67
  -2  -2   5  229.34   19.91
  -2   2   5  218.58   19.23
  -2  -2   5  230.29   19.63
  -2   2   5  172.59   19.34
  -2   2   5  212.22   19.32
  -2   2   4 5355.22  536.77
  -2  -2   4 6549.95  537.00
  -2   2   4 5861.90  536.75
  -2   2   4 7129.17  536.73
  -2   2   4 5834.59  536.77
  -2  -2   4 6680.45  537.06
  -2  -2   4 5990.26  536.91
  -2  -2   4 6266.24  536.83
  -2   2   4 5864.26  536.65
  -2  -2   4 7512.01  536.99
  -2  -2   4 6438.94  536.89
  -2   2   4 5850.82  536.60
  -2   2   4 5609.31  536.59
  -2   2   4 5975.35  536.54
  -2   2   3  775.42   69.66
  -2   2   3  749.70   69.65
  -2  -2   3  701.40   69.89
  -2   2   3  774.01   69.65
  -2   2   3  709.25   69.71
  -2  -2   3  763.64   69.82
   2   2  -3  841.08   69.39
  -2  -2   3  763.66   70.01
  -2   2   3  788.21   69.54
  -2   2   3  777.77   69.52
  -2  -2   3  811.15   69.86
  -2   2   3  770.35   69.61
  -2   2   3  818.61   69.57
   2   2  -3  811.41   69.43
  -2  -2   3  865.51   69.73
  -2  -2   3  809.42   69.74
  -2  -2   2 1187.57  104.04
   2   2  -2 1261.48  103.43
  -2   2   2 1235.31  103.47
  -2   2   2 1195.78  103.75
  -2   2   2 1099.99  103.42
  -2   2   2 1169.24  103.42
  -2  -2   2 1036.70  103.89
  -2  -2   2 1365.87  103.38
  -2  -2   2 1154.53  104.12
  -2   2   2 1156.70  103.32
  -2   2   2 1101.38  103.31
  -2   2   2 1121.59  103.41
  -2  -2   2 1196.59  103.56
   2   2  -2 1241.06  103.33
  -2  -2   2 1138.87  103.65
  -2  -2   2 1069.99  103.76
  -2   2   2 1150.63  103.46
   2   2  -1  588.60   46.95
  -2   2   1  526.68   46.68
  -2   2   1  530.04   47.24
  -2  -2   1  509.60   47.66
   2   2  -1  621.65   47.02
   2   2  -1  553.99   46.80
  -2  -2   1  522.08   47.23
  -2   2   1  482.64   46.89
  -2   2   1  496.51   46.77
  -2   2   1  510.06   46.86
   2   2   0   29.11    2.77
   2   2   0   28.05    2.67
  -2   2   0   25.39    2.29
  -2  -2   0   25.29    2.69
   2   2   0   24.69    2.68
  -2   2   0   24.89    2.96
  -2  -2   0   20.81    3.05
  -2   2   0   23.53    2.59
  -2  -2  -1  394.06   36.03
   2   2   1  432.68   35.74
  -2   2  -1  423.76   35.61
   2   2   1  448.15   35.91
   2   2   1  445.82   36.05
  -2   2  -1  380.05   35.51
  -2   2  -1  401.50   35.64
   2  -2   1  386.87   35.52
   2   2   1  383.89   35.47
  -2   2  -1  407.94   35.47
  -2  -2  -1  407.65   35.62
  -2   2  -1  389.29   35.67
   2   2   2 3974.72  349.93
  -2  -2  -2 3000.91  349.25
   2   2   2 3830.72  349.61
  -2   2  -2 3942.00  349.33
   2   2   2 3850.25  349.43
  -2   2  -2 3745.44  349.26
   2   2   2 4239.72  349.17
   2  -2   2 4118.93  349.25
  -2  -2  -2 4386.58  349.34
   2   2   2 4269.53  349.36
  -2   2  -2 4316.70  349.41
  -2   2  -2 4332.23  349.45
  -2   2  -3   47.26    4.46
   2   2   3   54.71    5.34
  -2   2  -3   51.93    4.53
   2   2   3   51.09    4.87
   2  -2   3   42.35    4.54
   2   2   3   46.70    4.48
   2   2   3   41.65    4.33
  -2   2  -3   42.85    4.47
   2  -2   3   48.50    4.43
  -2   2  -3   49.26    4.57
   2   2   3   45.33    4.59
   2   2   4   13.23    2.20
  -2   2  -4    9.73    1.42
   2  -2   4   12.30    1.49
   2   2   4   13.83    1.85
  -2   2  -4   13.51    1.51
   2   2   4   10.63    1.47
   2   2   4   12.62    1.67
   2  -2   4   10.49    1.78
   2  -2   4   12.51    1.46
  -2   2  -4   10.96    1.44
   2   2   5  813.64   66.26
  -2   2  -5  772.94   65.76
   2   2   5  753.45   65.90
   2  -2   5  713.66   65.74
   2   2   5  673.59   65.73
   2   2   5  780.77   66.99
   2   2   5  689.34   66.02
  -2   2  -5  791.76   65.81
   2  -2   5  781.60   65.85
   2  -2   5  725.97   66.18
   2   2   6  459.21   36.66
  -2   2  -6  416.39   36.09
   2   2   6  431.11   37.46
   2  -2   6  393.04   36.10
   2   2   6  387.36   36.17
   2   2   6  413.11   36.35
   2  -2   6  399.28   36.47
   2  -2   6  445.72   37.15
   2   2   6  357.20   36.45
   2   2   6  399.86   36.31
   2  -2   6  404.30   36.24
   2   2   7  109.36   10.55
   2   2   7  106.74   10.36
   2  -2   7  103.86   10.23
  -2   2  -7  108.41   10.17
   2   2   7  110.87   11.56
   2  -2   7  118.13   10.48
   2   2   7  110.80   10.53
   2   2   7  102.69   10.69
   2  -2   7  110.65   11.18
   2   2   8    8.55    1.69
   2  -2   8    7.07    2.28
   2   2   8   12.53    2.63
   2   2   8    7.81    1.48
   2  -2   8    8.72    2.10
   2   2   8    6.88    1.54
   2  -2   8    8.93    1.59
   2   2   8    7.85    1.75
   2   2   9   32.55    3.90
  -2   2  -9   25.72    3.29
   2   2   9   27.52    4.53
   2  -2   9   30.99    4.50
   2   2   9   27.29    3.71
   2  -2   9   31.35    3.71
   2   2   9   28.47    3.95
   2   2  10  223.31   19.19
  -2   2 -10  196.42   18.34
   2   2  10  193.01   20.07
   2  -2  10  182.38   19.73
   2   2  10  219.69   19.12
   2   2  10  188.31   19.18
   2  -2  10  217.81   18.99
   2  -2  10  179.63   17.77
   2  -2  10  206.82   17.87
   2   2  11   24.61    3.93
  -2   2 -11   27.88    3.47
   2   2  11   22.23    4.52
   2  -2  11   30.88    3.16
   2   2  11   25.90    2.97
   2  -2  11   29.64    4.01
   2   2  11   24.94    4.14
   2  -2  11   23.04    4.50
   2   2  11   28.02    4.06
   2  -2  11   30.16    3.06
   2  -2  11   30.74    3.09
  -2   2 -12   61.43    7.66
   2   2  12   78.92    8.75
   2   2  12   75.20    9.60
   2   2  12   74.39    7.28
   2  -2  12   74.95    7.40
   2  -2  12   76.09    9.64
   2   2  12   71.42    8.86
   2   2  12   88.55    8.93
   2  -2  12   91.04    8.87
   2  -2  12   74.54    7.30
   2  -2  12   82.88    7.40
   2   2  13    6.75    2.59
   2   2  13   11.32    2.72
  -2   2 -13    9.42    1.99
   2  -2  13   16.34    3.78
   2  -2  13   13.38    2.79
   2   2  13    8.67    2.60
   2  -2  13   17.76    1.97
   2  -2  13   12.82    1.79
   2   2  13   12.84    1.78
   2  -2  13   12.99    2.02
   2  -2  13   13.43    1.88
   2   2  14   47.63    6.92
   2  -2  14   41.12    7.20
   2  -2  14   54.42    5.22
   2  -2  14   51.10    5.21
   2   2  14   49.86    5.12
   2  -2  14   44.83    5.34
   2  -2  15   24.41    5.05
   2   2  15   19.33    4.18
   2  -2  15   25.82    2.87
   2  -2  15   18.24    2.70
   2  -2  15   24.40    3.17
   2   2  15   22.20    2.80
   2  -2  16  231.06   25.75
   2   2  16  200.18   24.67
   2  -2  16  252.72   23.13
   2   2  16  245.66   22.71
   2  -2  16  250.04   22.87
   2  -2  16  261.62   22.83
  -2   2 -16  256.81   22.63
   2   2  17  169.49   14.93
   2   2  17  125.72   15.89
  -2   2 -17  164.81   14.80
  -2   2 -18    1.84    0.91
   2   2  18    2.90    1.06
  -2   2 -19   26.55    3.16
   2   2  19   27.14    3.19
  -2  -2 -19   28.93    3.54
  -2   2 -20    0.25    0.66
   2   2  20    0.50    0.65
  -2  -2 -20    1.05    0.86
  -2   2 -20    0.41    0.62
  -2   2 -21    0.46    0.62
  -2  -2 -21    1.65    0.94
  -2   2 -21    0.55    0.54
  -2   2 -22   -0.20    0.49
  -2  -2 -22   -0.12    0.66
   2   3 -22    0.36    0.52
  -2   3  22   -0.07    0.50
  -2   3  22    0.53    0.54
  -2  -3  22    0.57    0.61
   2  -3 -22    0.58    0.74
  -2   3  21   -0.10    0.65
   2   3 -21    0.57    0.55
  -2  -3  21    0.46    0.71
  -2   3  21    0.65    0.63
   2  -3 -21    1.09    0.81
  -2  -3  20    0.33    0.78
  -2   3  20    0.47    0.77
  -2   3  19    0.94    0.90
  -2  -3  19    0.32    1.13
  -2  -3  19   -0.37    0.91
  -2  -3  18    1.38    1.21
  -2   3  18    1.56    0.76
  -2  -3  18    1.32    1.00
  -2   3  18    1.96    0.99
  -2   3  17    2.49    0.90
  -2   3  17    1.75    0.99
  -2  -3  17    2.12    1.04
  -2   3  17    0.85    0.80
  -2  -3  17    1.40    1.36
  -2  -3  16    8.01    2.55
  -2  -3  16    2.39    1.71
  -2   3  16    3.25    1.63
  -2   3  16    4.03    2.00
  -2   3  16    4.80    1.16
  -2  -3  16    4.11    1.29
  -2   3  16    4.76    1.28
  -2   3  16    5.32    1.24
  -2  -3  16    5.45    1.76
  -2  -3  15    3.68    1.87
  -2   3  15    3.63    1.77
  -2   3  15    2.08    1.59
  -2   3  15    2.15    1.41
  -2   3  15    2.60    0.87
  -2   3  15    3.18    1.07
  -2  -3  15    2.40    1.11
  -2  -3  15    1.77    1.36
  -2   3  15    1.16    0.86
  -2   3  14  138.47   14.43
  -2  -3  14  144.25   14.88
  -2  -3  14  150.21   12.97
  -2   3  14  133.38   12.63
  -2  -3  14  148.50   13.33
  -2   3  14  128.29   12.66
  -2   3  14  120.76   14.32
  -2   3  14  124.56   14.31
  -2   3  14  118.46   14.02
  -2   3  14  139.59   12.68
  -2  -3  13    1.46    1.11
  -2   3  13   -0.26    0.74
  -2   3  13    0.90    0.63
  -2  -3  13   -0.13    0.91
  -2  -3  13    0.78    0.59
  -2   3  13    0.46    0.55
  -2   3  13    0.54    0.52
  -2   3  13    1.28    1.20
  -2   3  13    0.29    1.03
  -2   3  13    0.27    1.14
  -2   3  13    1.60    0.59
  -2   3  12  184.71   18.99
  -2  -3  12  200.43   19.29
  -2  -3  12  206.09   17.83
  -2   3  12  195.68   17.67
  -2   3  12  198.92   17.64
  -2   3  12  182.98   19.02
  -2   3  12  170.89   18.78
  -2   3  12  179.18   19.09
  -2   3  12  195.28   17.63
  -2   3  11   32.74    4.86
  -2  -3  11   40.24    5.15
  -2   3  11   40.87    3.98
  -2  -3  11   38.47    4.05
  -2   3  11   39.23    3.92
  -2   3  11   29.93    4.68
  -2   3  11   39.84    5.20
  -2   3  11   35.32    4.94
  -2   3  11   40.90    3.96
  -2   3  11   40.15    4.98
  -2   3  10   33.79    4.59
  -2   3  10   34.32    4.53
  -2  -3  10   35.71    4.47
  -2  -3  10   36.76    4.64
  -2   3  10   36.91    4.50
  -2  -3  10   34.43    3.63
  -2   3  10   33.67    3.55
  -2   3  10   33.62    3.51
  -2  -3  10   38.82    3.76
  -2   3  10   34.74    3.55
  -2   3   9 1263.65  110.83
  -2  -3   9 1271.37  111.01
   2   3  -9 1218.51  110.37
  -2   3   9 1205.53  110.92
  -2  -3   9 1300.31  110.86
  -2   3   9 1239.75  110.86
  -2  -3   9 1263.33  110.93
  -2   3   8  299.82   26.52
  -2  -3   8  285.57   26.68
  -2  -3   8  311.20   26.72
   2   3  -8  287.64   26.22
  -2   3   8  298.78   26.63
  -2   3   8  282.60   26.63
  -2   3   8  263.18   26.43
  -2  -3   8  288.72   26.60
  -2   3   7  300.51   26.34
  -2  -3   7  293.41   26.55
  -2   3   7  284.45   26.37
  -2  -3   7  295.85   26.43
  -2   3   7  284.84   26.44
   2   3  -7  295.21   26.14
  -2  -3   7  289.48   26.47
  -2   3   7  267.32   26.26
  -2   3   6  226.74   19.57
  -2  -3   6  222.06   19.91
  -2   3   6  204.38   19.36
  -2  -3   6  221.49   19.89
  -2   3   6  192.00   19.50
  -2  -3   6  221.63   19.84
  -2   3   6  197.16   19.61
   2   3  -6  229.42   19.50
  -2   3   6  209.20   19.62
  -2  -3   6  221.65   19.70
  -2   3   5   79.66    7.45
  -2  -3   5   77.81    7.95
  -2   3   5   79.23    7.57
  -2  -3   5   74.23    7.92
  -2  -3   5   85.25    7.76
  -2   3   5   78.63    7.54
   2   3  -5   86.87    7.63
  -2   3   5   76.07    7.68
  -2   3   5   79.53    7.66
  -2   3   5   74.27    7.67
  -2  -3   5   73.25    7.89
  -2   3   4 1601.82  158.86
  -2   3   4 1957.71  159.00
  -2   3   4 1875.10  158.91
  -2  -3   4 1933.14  159.11
  -2  -3   4 1811.07  159.55
  -2  -3   4 1525.58  159.29
  -2  -3   4 1820.69  159.16
  -2   3   4 1855.02  159.06
  -2   3   4 1821.82  159.01
  -2   3   4 1739.77  159.02
  -2  -3   4 1883.13  159.54
   2   3  -4 1905.75  159.00
  -2   3   3   12.12    1.53
   2   3  -3   11.69    1.37
   2   3  -3   13.30    1.43
  -2  -3   3   11.73    1.91
  -2  -3   3   13.12    1.63
  -2  -3   3   14.39    2.18
  -2  -3   3   11.41    1.71
  -2   3   3   10.73    1.55
  -2   3   3   10.32    1.47
  -2   3   3   11.64    1.55
  -2  -3   3   10.40    1.99
   2   3  -2 2024.81  182.07
  -2   3   2 2038.54  182.22
   2   3  -2 2106.12  182.04
  -2  -3   2 2160.36  183.36
  -2   3   2 2034.78  181.87
  -2  -3   2 2094.75  182.22
  -2   3   2 2058.19  182.16
  -2   3   2 2205.99  182.19
  -2   3   2 2090.63  182.54
   2   3  -1  491.72   42.03
  -2   3   1  447.88   42.11
  -2   3   1  490.01   41.76
  -2  -3   1  457.13   42.12
  -2   3   1  466.17   42.08
  -2  -3   1  487.17   42.57
  -2  -3   1  436.82   42.98
   2   3  -1  479.36   41.88
  -2   3   1  461.26   42.43
   2   3   0 3037.88  257.66
  -2   3   0 2901.34  257.69
  -2   3   0 2786.48  257.65
  -2  -3   0 2961.60  258.61
  -2   3   0 3072.01  258.16
   2   3   0 3073.04  257.70
  -2  -3   0 2540.99  257.78
  -2   3   0 2989.46  257.54
   2   3   0 2914.08  257.63
   2   3   0 3157.67  257.79
   2  -3   1 1705.02  153.58
  -2   3  -1 1801.45  153.01
  -2   3  -1 1766.85  153.32
  -2  -3  -1 1695.77  153.24
  -2   3  -1 1742.59  153.34
   2   3   1 1919.33  153.40
  -2  -3  -1 1642.30  153.84
  -2   3  -1 1698.68  153.20
  -2   3  -1 1575.04  153.07
  -2   3  -1 1930.63  154.07
  -2  -3  -1 1788.88  153.31
   2   3   1 1728.63  153.52
   2   3   1 1898.79  153.54
  -2   3  -2 1144.98   96.55
   2  -3   2 1063.96   96.48
  -2  -3  -2 1030.63   96.36
  -2   3  -2 1076.79   96.50
   2   3   2 1191.38   96.61
  -2   3  -2 1057.85   96.32
  -2   3  -2 1095.40   96.44
   2   3   2 1119.86   96.94
   2   3   2 1200.09   96.82
   2  -3   3  359.66   32.14
  -2   3  -3  379.94   32.20
   2   3   3  313.99   32.09
  -2   3  -3  388.11   32.26
  -2   3  -3  392.21   32.19
   2   3   3  326.54   31.91
   2   3   3  408.11   32.33
   2   3   3  384.23   32.84
  -2   3  -3  371.96   32.08
   2  -3   3  326.67   32.69
   2   3   3  372.76   32.53
   2  -3   4  368.02   34.27
  -2   3  -4  408.85   34.30
  -2   3  -4  396.78   34.37
   2   3   4  355.75   34.32
  -2   3  -4  384.56   34.23
   2   3   4  423.22   34.44
   2   3   4  413.17   34.71
   2   3   4  408.05   35.18
   2   3   4  357.85   34.09
   2  -3   4  352.36   34.52
  -2   3  -4  405.48   34.31
  -2   3  -5   75.29    6.90
   2  -3   5   70.57    6.90
   2  -3   5   69.80    7.62
   2   3   5   63.89    6.98
   2   3   5   80.68    7.00
   2  -3   5   67.72    6.98
   2   3   5   77.41    7.84
   2   3   5   73.61    6.95
   2   3   5   58.91    6.69
   2   3   5   79.47    7.31
  -2   3  -5   78.21    6.93
   2  -3   6    4.20    1.19
   2   3   6    3.91    1.04
  -2   3  -6    4.56    0.91
   2   3   6    3.46    1.39
   2   3   6    4.06    0.89
   2   3   6    4.08    0.97
   2   3   6    3.94    1.08
   2  -3   6    3.83    0.90
  -2   3  -7    3.73    0.90
   2  -3   7    2.92    1.05
   2  -3   7    1.91    0.73
   2  -3   7    2.82    1.29
   2   3   7    3.20    0.98
   2   3   7    3.94    1.60
   2   3   7    3.70    1.05
   2   3   8  652.31   62.18
   2  -3   8  761.77   62.07
   2  -3   8  730.11   63.16
   2  -3   8  717.46   62.36
   2   3   8  685.18   63.19
   2   3   8  675.09   62.06
  -2   3  -8  667.64   61.67
   2  -3   9   51.78    5.40
   2   3   9   41.30    5.40
   2  -3   9   44.48    6.12
  -2   3  -9   43.97    4.98
   2   3   9   50.41    6.44
   2   3   9   48.61    5.45
   2   3  10   10.28    2.13
  -2   3 -10   10.60    1.78
   2   3  10   10.30    2.69
   2   3  10    8.93    1.28
   2  -3  10   10.42    1.40
   2  -3  10   11.47    2.09
   2   3  10    7.80    2.00
   2  -3  10   10.87    2.79
   2  -3  10    8.24    1.27
   2  -3  10    9.34    1.34
   2   3  11  281.15   27.16
   2   3  11  283.90   28.37
  -2   3 -11  256.54   26.40
   2  -3  11  349.85   26.14
   2   3  11  280.46   25.83
   2  -3  11  303.05   27.22
   2  -3  11  245.41   27.99
   2   3  11  231.62   27.03
   2  -3  11  280.13   25.88
   2  -3  11  309.19   25.95
   2   3  12   76.63   10.27
   2   3  12   83.07    9.51
  -2   3 -12   77.06    8.71
   2   3  12   82.09    8.14
   2  -3  12   82.74    8.29
   2  -3  12   73.56   10.32
   2   3  12   75.46    9.51
   2  -3  12   94.00    8.30
   2  -3  12  102.97    8.38
   2   3  13   30.00    5.70
  -2   3 -13   30.03    4.35
   2   3  13   40.36    5.41
   2  -3  13   26.66    5.71
   2   3  13   28.26    5.05
   2  -3  13   40.89    4.17
   2   3  13   36.97    3.92
   2  -3  13   43.50    4.10
   2  -3  13   38.38    4.04
   2   3  14    9.50    2.70
   2  -3  14   10.96    3.53
   2  -3  14   11.67    2.12
   2   3  14   11.75    1.72
   2  -3  14   12.79    1.94
   2  -3  14   12.84    1.81
   2   3  14    5.13    2.36
  -2   3 -14    9.53    2.05
   2   3  15   36.60    6.69
   2  -3  15   45.38    7.81
   2  -3  15   51.99    5.87
   2   3  15   49.94    5.42
   2  -3  15   61.14    5.66
   2  -3  15   57.63    5.69
   2  -3  16    0.15    1.27
   2   3  16    2.78    1.02
   2  -3  16    2.26    1.05
   2  -3  16    2.37    1.04
  -2   3 -16    2.36    0.93
   2   3  16    1.16    1.51
   2  -3  17    4.92    1.53
   2   3  17    4.94    1.24
   2  -3  17    5.49    1.42
  -2   3 -17    5.42    1.25
   2  -3  17    5.15    1.35
   2   3  17    3.68    1.80
   2  -3  18   77.93    7.90
   2   3  18   80.53    7.47
  -2  -3 -18   82.82    7.82
  -2   3 -18   69.75    7.30
   2   3  18   57.68    8.30
  -2   3 -19    0.17    0.66
   2   3  19    1.01    0.77
  -2  -3 -19    1.22    0.91
  -2   3 -20    2.02    0.82
   2   3  20    2.35    0.83
  -2   3 -21    1.28    0.71
   2   3  21    1.41    0.65
  -2  -3 -21    1.33    0.93
  -2   3 -22    0.95    0.56
  -2  -3 -22    1.03    0.82
   2   4 -22    0.69    0.47
  -2   4  22    1.51    0.58
   2   4 -21    6.01    1.14
  -2   4  21    4.04    1.18
  -2   4  21   12.00    1.48
  -2  -4  21   12.55    1.63
  -2   4  20    1.54    0.84
  -2   4  20    1.41    0.77
  -2  -4  20    1.18    0.88
  -2  -4  20    1.13    1.04
   2  -4 -20    2.07    0.97
  -2  -4  19    3.66    1.25
  -2   4  19    3.41    1.07
  -2   4  19    1.88    0.82
  -2  -4  19    4.65    1.62
  -2   4  19    1.73    0.96
  -2   4  18   15.36    2.29
  -2   4  18   16.95    2.24
  -2  -4  18   19.41    2.64
  -2  -4  18   15.58    2.90
  -2  -4  17    7.64    1.64
  -2   4  17    5.97    1.28
  -2   4  17    5.65    1.33
  -2  -4  17    5.34    1.82
  -2   4  16    6.50    1.36
  -2   4  16    7.68    1.51
  -2  -4  16    9.18    1.74
  -2  -4  16    7.91    2.05
  -2   4  16    8.40    1.46
  -2   4  15   48.94    7.20
  -2   4  15   45.37    6.81
  -2  -4  15   58.83    6.38
  -2   4  15   52.05    5.67
  -2   4  15   51.78    5.60
  -2  -4  15   66.82    6.12
  -2  -4  15   56.33    7.75
  -2  -4  15   54.01    5.76
  -2   4  15   59.87    5.72
  -2  -4  14   -0.35    0.97
  -2   4  14   -0.31    1.35
  -2   4  14    0.81    1.07
  -2   4  14   -0.26    1.15
  -2   4  14    1.42    0.72
  -2  -4  14    0.68    0.73
  -2   4  14    1.71    0.84
  -2  -4  14    0.31    1.15
  -2   4  14    0.50    0.59
  -2  -4  13    5.27    1.90
  -2   4  13    5.36    1.94
  -2   4  13    4.47    1.64
  -2   4  13    6.84    1.15
  -2   4  13    6.70    2.06
  -2   4  13    6.86    1.24
  -2  -4  13    4.84    1.26
  -2   4  13    5.04    1.11
  -2  -4  12   72.16    8.20
  -2   4  12   64.49    6.51
  -2   4  12   59.90    6.49
  -2  -4  12   75.39    6.78
  -2   4  12   59.37    7.73
  -2   4  12   61.86    7.59
  -2   4  12   75.87    6.59
  -2   4  12   67.62    7.82
  -2  -4  11   17.19    3.09
  -2  -4  11   17.52    2.14
  -2   4  11   15.77    2.00
  -2   4  11   15.03    1.95
  -2   4  11   17.07    1.98
  -2   4  11   16.51    2.80
  -2  -4  11   18.38    3.04
  -2   4  11   16.14    3.04
  -2   4  11   17.27    3.01
  -2   4  11   17.17    2.00
  -2   4  11   15.68    2.88
  -2   4  10  198.37   20.11
  -2   4  10  207.07   20.14
  -2   4  10  186.61   19.81
  -2  -4  10  200.70   20.12
  -2  -4  10  209.76   20.35
  -2   4  10  205.19   18.91
  -2  -4  10  204.70   19.08
  -2   4  10  201.28   18.91
  -2  -4  10  195.18   19.05
  -2   4  10  223.09   18.92
  -2  -4  10  231.78   19.26
  -2   4  10  223.23   20.26
  -2   4  10  228.12   18.95
  -2   4   9   43.44    5.06
  -2   4   9   34.54    4.77
  -2   4   9   36.97    4.70
  -2  -4   9   44.84    5.07
   2   4  -9   38.05    4.50
  -2  -4   9   46.51    5.15
  -2  -4   9   43.20    5.16
  -2  -4   8 1601.54  129.22
   2   4  -8 1383.23  128.68
  -2   4   8 1436.04  129.14
  -2  -4   8 1496.12  129.33
  -2   4   8 1412.95  128.96
  -2   4   8 1426.97  129.11
  -2  -4   8 1528.35  129.46
   2   4  -7  452.22   39.70
  -2   4   7  438.77   39.98
  -2   4   7  420.43   39.80
  -2  -4   7  442.83   40.00
  -2  -4   7  439.00   40.23
  -2   4   7  445.79   39.73
  -2  -4   7  444.27   40.32
  -2  -4   7  467.60   40.44
  -2  -4   6   97.87    9.60
  -2   4   6   94.37    9.54
  -2  -4   6   94.40    9.89
   2   4  -6  103.74    9.40
  -2   4   6   95.98    9.46
  -2  -4   6   99.84   10.00
  -2   4   6   96.71    9.43
  -2  -4   6   98.32    9.93
  -2   4   5  138.13   12.93
  -2   4   5  147.00   13.06
   2   4  -5  147.25   12.90
  -2  -4   5  124.35   13.50
  -2  -4   5  156.09   13.14
  -2   4   5  137.08   12.84
  -2  -4   5  129.98   13.47
  -2  -4   5  126.34   12.98
  -2  -4   5  131.82   13.49
  -2   4   5  139.49   12.96
   2   4  -4 1015.81   80.60
  -2  -4   4  832.33   81.47
  -2   4   4  873.24   80.55
  -2  -4   4  822.27   81.27
  -2  -4   4  984.67   80.72
  -2  -4   4  893.39   81.44
  -2  -4   4  875.83   80.76
  -2   4   4  916.68   80.67
  -2   4   4  908.69   80.58
  -2   4   3    3.59    0.83
   2   4  -3    4.65    0.85
  -2  -4   3    5.32    1.60
  -2   4   3    4.94    1.12
   2   4  -3    3.95    0.72
  -2   4   3    5.57    1.00
  -2  -4   3    4.76    0.90
  -2  -4   3    3.48    1.44
  -2   4   3    5.40    0.95
   2   4  -3    4.42    0.76
  -2  -4   3    4.03    1.00
  -2   4   2  173.82   16.47
  -2  -4   2  170.66   17.57
  -2   4   2  173.18   16.15
  -2  -4   2  181.08   16.07
   2   4  -2  173.07   15.93
  -2   4   2  182.24   16.13
   2   4  -2  177.33   15.97
  -2  -4   1 1860.96  167.61
  -2   4   1 1834.51  166.22
  -2   4   1 1870.21  166.82
  -2   4   1 1886.25  166.51
   2   4  -1 1868.62  166.32
  -2  -4   1 1894.34  166.39
  -2   4   1 1938.45  166.46
   2   4  -1 2001.61  166.39
  -2  -4   0  146.13   17.01
   2   4   0  173.21   16.06
  -2   4   0  175.84   15.99
  -2   4   0  167.44   16.55
  -2   4   0  183.60   16.24
   2   4   0  185.00   16.13
   2   4   0  196.14   16.21
  -2   4   0  172.19   16.15
  -2   4  -1 1411.25  121.63
  -2   4  -1 1406.24  122.38
  -2  -4  -1 1292.68  122.56
  -2   4  -1 1316.16  121.45
   2   4   1 1427.48  121.88
   2  -4   1 1344.40  122.48
  -2   4  -1 1419.39  121.81
   2   4   1 1438.99  121.78
  -2   4  -1 1403.49  121.78
   2   4   2    1.78    0.74
  -2   4  -2    1.62    0.51
  -2  -4  -2    0.41    0.60
  -2   4  -2    0.05    0.26
  -2  -4  -2    0.40    0.31
   2  -4   2    0.73    0.52
  -2   4  -2    0.31    0.31
   2   4   2    0.15    0.34
  -2   4  -3 1046.96   91.38
  -2   4  -3 1020.81   91.23
   2   4   3 1053.33   91.93
   2   4   3 1085.11   91.56
   2  -4   3 1001.26   91.49
  -2   4  -3 1145.50   91.51
  -2   4  -3 1083.26   91.44
  -2  -4  -3  936.06   91.19
  -2   4  -4  106.46    9.72
   2   4   4  106.99    9.86
   2  -4   4   94.30   10.44
   2   4   4  107.31   10.49
  -2   4  -4  114.46    9.87
   2   4   4   89.49    9.50
  -2   4  -4  108.59    9.89
   2   4   4  117.05   10.02
   2  -4   4  100.24    9.86
  -2   4  -4  106.34    9.84
  -2   4  -5   81.67    7.54
   2   4   5   92.98    7.65
   2   4   5   69.76    7.25
   2   4   5   76.26    8.24
   2  -4   5   71.01    7.83
  -2   4  -5   86.03    7.57
   2  -4   5   66.13    8.38
   2   4   5   88.25    7.74
   2  -4   5   72.17    7.52
   2   4   5   66.14    7.45
  -2   4  -6   15.05    1.96
   2   4   6   12.33    2.44
   2  -4   6   11.76    1.98
   2  -4   6   16.12    2.07
   2   4   6   15.25    2.07
   2   4   6   10.71    1.92
   2  -4   6   13.44    2.55
   2   4   7    1.40    1.07
   2   4   7    1.43    0.80
   2   4   7    0.69    0.53
   2  -4   7   -0.25    0.90
   2  -4   7    1.23    0.86
   2  -4   7    1.30    0.58
  -2   4  -7    1.12    0.61
   2   4   7    0.93    0.61
  -2   4  -8  102.43   10.07
   2   4   8  105.93   10.37
  -2   4  -8  108.97   10.15
   2   4   8  111.27   11.47
   2  -4   8  116.96   11.68
   2   4   8   84.87   10.23
   2  -4   8  103.93   10.30
   2  -4   8  111.75   10.96
   2   4   9  252.92   23.34
   2  -4   9  283.92   25.80
   2  -4   9  277.15   24.90
   2   4   9  234.87   24.38
  -2   4  -9  260.48   24.02
   2   4   9  271.48   25.62
   2   4   9  274.18   24.46
  -2   4  -9  259.92   24.00
   2  -4   9  269.03   23.44
   2   4  10  287.29   26.62
   2   4  10  298.10   27.92
  -2   4 -10  272.90   26.09
   2  -4  10  265.63   27.73
   2   4  10  236.31   26.46
   2  -4  10  284.88   25.59
   2   4  10  280.46   25.42
   2  -4  10  305.03   25.54
   2  -4  10  293.53   25.53
   2  -4  11    4.97    2.17
   2   4  11    3.53    1.39
   2  -4  11    3.36    0.88
   2   4  11    4.00    0.87
   2  -4  11    4.13    0.88
   2  -4  11    2.25    0.78
   2   4  11    6.37    2.16
  -2   4 -11    3.45    1.14
   2   4  11    4.29    1.54
   2   4  12  119.97   13.88
   2   4  12  126.05   12.89
  -2   4 -12  113.06   12.09
   2   4  12  121.08   11.42
   2  -4  12  148.95   11.80
   2  -4  12  128.54   14.42
   2   4  12   92.06   12.49
   2  -4  12  119.01   11.51
   2  -4  12  127.24   11.56
   2   4  13  149.82   16.58
   2   4  13  156.03   15.55
  -2   4 -13  115.94   14.36
   2  -4  13  143.14   14.08
   2   4  13  154.45   13.90
   2  -4  13  132.74   16.58
   2   4  13  111.74   15.09
   2  -4  13  179.78   14.17
   2  -4  13  172.46   14.16
   2   4  14   52.51    7.91
  -2   4 -14   44.08    6.17
   2  -4  14   56.43    8.50
   2  -4  14   49.83    5.79
   2   4  14   54.22    5.62
   2  -4  14   61.77    5.85
   2  -4  14   65.92    5.94
  -2   4 -15    4.83    1.55
   2  -4  15    2.55    2.08
   2  -4  15    7.00    1.84
   2   4  15    6.37    1.32
   2  -4  15    5.00    1.52
   2  -4  15    5.63    1.31
   2   4  15    6.01    2.27
   2  -4  16   98.22   10.13
   2   4  16   98.77    9.59
  -2  -4 -16  106.06    9.88
   2  -4  16  114.83    9.88
  -2   4 -16   92.02    9.42
   2   4  16   78.62   10.65
   2  -4  16  102.30    9.85
   2   4  17    3.96    1.14
   2  -4  17    3.84    1.54
   2  -4  17    4.62    1.35
  -2  -4 -17    3.44    1.23
  -2   4 -17    3.98    1.10
   2  -4  17    5.10    1.28
   2   4  17    4.23    1.88
   2   4  18    0.86    0.85
   2  -4  18    0.15    1.10
  -2  -4 -18    0.41    0.75
   2  -4  18   -1.09    1.05
  -2   4 -18    0.26    0.70
   2   4  18    0.53    1.05
   2  -4  19    0.69    1.04
   2   4  19    0.26    0.66
  -2  -4 -19    0.83    0.84
  -2   4 -19    0.08    0.64
   2   4  19   -0.24    1.15
  -2   4 -20    0.75    0.60
   2   4  20    0.85    0.66
  -2  -4 -20    1.53    0.98
  -2   4 -21    5.13    1.03
   2   4  21    6.01    1.04
  -2  -4 -21    5.11    1.40
  -2   4 -22   -0.05    0.41
  -2   5  22    1.23    0.54
   2   5 -22    0.58    0.39
  -2   5  21    3.89    0.86
  -2  -5  21    3.53    0.94
   2   5 -21    1.47    0.63
  -2  -5  20    0.67    1.00
  -2   5  20    0.16    0.60
  -2  -5  20    0.20    0.69
  -2   5  20    0.09    0.58
  -2   5  19    1.17    0.77
  -2  -5  19    1.87    1.35
  -2   5  19    1.48    0.73
  -2  -5  19    2.47    1.05
  -2   5  19    1.59    0.81
  -2  -5  18    1.80    1.00
  -2   5  18    0.34    0.61
  -2  -5  18    0.17    1.20
  -2   5  18    1.26    0.82
  -2   5  18    0.80    0.87
  -2   5  17    1.59    0.92
  -2   5  17    1.52    0.79
  -2  -5  17    1.78    1.48
  -2  -5  17    1.87    0.93
  -2   5  17    1.43    0.84
  -2  -5  17    0.12    0.74
  -2  -5  16    4.78    1.32
  -2   5  16    4.95    1.08
  -2   5  16    2.46    0.98
  -2  -5  16    2.50    1.62
  -2  -5  16    4.22    1.27
  -2   5  16    1.71    1.59
  -2   5  15   46.96    6.69
  -2   5  15   58.60    5.57
  -2  -5  15   57.81    6.35
  -2   5  15   48.84    5.51
  -2  -5  15   63.53    5.98
  -2  -5  15   47.34    7.34
  -2  -5  15   48.81    5.71
  -2   5  15   56.89    7.06
  -2  -5  14   75.47    9.41
  -2   5  14   75.10    9.00
  -2   5  14   65.98    8.46
  -2   5  14   78.36    7.35
  -2   5  14   68.76    8.67
  -2   5  14   72.43    7.30
  -2   5  14   69.27    7.30
  -2  -5  14   90.78    7.79
  -2  -5  13   14.49    3.25
  -2   5  13   14.42    2.88
  -2   5  13   13.18    3.06
  -2   5  13   16.84    3.18
  -2   5  13   17.19    2.11
  -2   5  13   15.58    2.09
  -2   5  13   16.58    2.13
  -2  -5  13   17.39    2.33
  -2  -5  12    2.67    1.26
  -2   5  12    3.74    1.41
  -2  -5  12    3.22    1.33
  -2   5  12    2.29    1.45
  -2   5  12    3.20    1.44
  -2   5  12    3.20    0.86
  -2  -5  12    2.35    0.88
  -2   5  12    3.54    0.89
  -2   5  12    3.03    0.85
  -2  -5  11   77.59    8.53
  -2   5  11   70.85    8.11
  -2   5  11   67.73    7.83
  -2  -5  11   96.99    8.85
  -2   5  11   75.38    6.83
  -2   5  11   72.35    8.17
  -2   5  11   70.85    6.83
  -2   5  11   70.25    6.83
  -2  -5  11   70.78    7.02
  -2  -5  11   59.12    7.04
  -2  -5  10   97.35   10.14
  -2   5  10   89.78    8.51
  -2  -5  10   92.95    8.78
  -2   5  10   88.19    8.51
  -2  -5  10   90.64    8.71
  -2   5  10   95.46    9.81
  -2   5  10   86.18    9.45
  -2  -5  10   92.96    9.96
  -2   5  10   98.64    9.95
  -2   5  10   92.19    8.52
  -2  -5   9  256.87   24.10
  -2   5   9  239.00   23.53
  -2   5   9  253.40   23.81
  -2  -5   9  238.44   24.06
  -2  -5   9  239.75   22.82
  -2   5   9  257.77   22.65
  -2  -5   9  249.41   22.87
  -2   5   9  236.70   22.61
  -2  -5   9  225.60   22.67
  -2  -5   9  347.82   23.21
  -2   5   9  271.63   22.68
  -2   5   9  250.47   23.98
  -2  -5   8   65.38    7.70
  -2  -5   8   75.03    7.88
  -2   5   8   77.46    7.55
  -2   5   8   68.23    7.23
  -2  -5   8   68.45    7.74
   2   5  -8   63.56    6.98
  -2  -5   7  408.09   37.50
  -2   5   7  401.11   36.82
  -2  -5   7  415.27   37.59
  -2  -5   7  396.32   37.47
  -2   5   7  396.14   36.79
   2   5  -7  425.70   36.67
  -2  -5   6   35.28    4.79
  -2   5   6   36.85    4.35
  -2  -5   6   39.49    5.00
  -2   5   6   40.43    4.31
   2   5  -6   39.04    4.22
  -2  -5   6   38.02    4.99
  -2   5   6   40.54    4.35
  -2  -5   5  299.74   30.21
  -2   5   5  328.17   29.39
  -2  -5   5  326.30   29.51
  -2  -5   5  318.55   30.27
  -2   5   5  327.47   29.51
   2   5  -5  359.42   29.33
  -2   5   5  319.21   29.32
  -2  -5   5  285.73   30.29
  -2   5   4   23.63    3.01
  -2   5   4   23.35    2.95
  -2  -5   4   24.91    3.79
  -2  -5   4   27.19    3.18
  -2  -5   4   22.21    3.57
   2   5  -4   27.77    2.90
  -2  -5   4   24.27    3.93
  -2   5   3   18.98    2.41
  -2   5   3   16.96    2.29
  -2  -5   3   21.28    3.52
   2   5  -3   20.21    2.19
  -2  -5   3   14.85    2.39
   2   5  -3   17.79    2.12
   2   5  -3   19.61    2.18
  -2   5   3   17.45    2.61
   2   5  -2  528.15   46.78
  -2   5   2  529.69   47.00
  -2   5   2  515.48   47.05
   2   5  -2  515.75   46.75
  -2  -5   2  488.26   48.79
   2   5  -2  509.54   46.78
  -2   5   2  493.41   47.31
   2   5  -2  588.51   46.76
  -2   5   1  664.38   58.89
   2   5  -1  666.72   58.66
   2   5  -1  699.19   58.75
  -2   5   1  703.50   58.89
  -2   5   1  617.55   59.17
  -2  -5   1  647.56   60.13
  -2   5   1  633.57   58.53
  -2   5   0    3.83    0.86
   2   5   0    2.09    0.65
   2   5   0    3.08    0.80
  -2   5   0    3.49    0.87
  -2   5   0    3.57    0.71
  -2  -5   0    2.47    1.31
  -2   5   0    2.69    0.90
  -2   5  -1  213.06   19.36
  -2   5  -1  211.89   19.34
   2   5   1  216.48   19.28
   2  -5   1  220.45   20.51
   2   5   1  230.87   19.37
  -2  -5  -1  183.59   20.33
  -2   5  -1  221.71   19.18
  -2   5  -1  195.07   19.75
  -2   5  -1  202.34   18.92
   2   5   2  162.74   14.13
   2   5   2  157.74   14.13
  -2   5  -2  147.41   14.09
  -2   5  -2  156.06   14.13
  -2   5  -2  157.96   13.99
  -2  -5  -2  135.71   14.85
   2   5   2  145.68   14.24
  -2   5  -2  145.16   13.75
   2   5   3   32.33    3.45
  -2   5  -3   28.50    3.38
   2   5   3   32.41    3.51
  -2   5  -3   34.01    3.39
  -2  -5  -3   23.87    3.75
   2   5   3   24.78    3.53
  -2   5  -3   30.00    3.16
  -2   5  -4   11.41    1.74
  -2   5  -4   11.31    1.73
   2   5   4   11.04    1.75
   2   5   4   14.31    1.90
   2   5   4    9.40    1.93
  -2   5  -4   11.72    1.71
  -2   5  -4   13.47    1.66
   2  -5   4    9.27    2.30
  -2   5  -5    5.77    1.17
   2   5   5    5.46    1.18
   2   5   5    4.82    1.13
  -2   5  -5    5.32    1.10
   2   5   5    3.47    1.31
  -2   5  -5    8.13    1.24
   2  -5   5    5.31    1.46
   2  -5   6    2.47    1.35
   2   5   6    1.53    0.80
   2   5   6    2.14    0.84
  -2   5  -6    2.19    0.79
   2  -5   6    3.26    1.05
  -2   5  -6    1.54    0.72
   2   5   6    1.25    0.93
   2   5   7  176.24   16.22
   2  -5   7  152.53   17.06
   2   5   7  170.40   16.14
  -2   5  -7  172.28   16.02
  -2   5  -7  179.58   16.16
   2   5   7  167.99   17.07
   2   5   8    6.89    1.01
   2  -5   8    6.77    1.05
  -2   5  -8    9.03    1.61
   2  -5   8    6.39    2.09
   2   5   8    7.38    1.52
   2  -5   8    7.33    1.96
   2   5   8    8.23    2.07
  -2   5  -8    7.02    1.45
   2  -5   9    0.39    0.47
   2   5   9    1.22    0.52
   2  -5   9    0.98    0.48
   2  -5   9    1.31    1.37
   2  -5   9    2.99    1.33
   2   5   9    0.89    1.06
  -2   5  -9    1.08    0.78
  -2   5  -9    1.67    0.88
   2  -5  10    4.64    1.03
   2   5  10    4.78    0.92
   2  -5  10    5.51    0.98
   2  -5  10    6.17    2.22
   2   5  10    1.98    1.54
  -2   5 -10    3.11    1.15
  -2   5 -10    3.14    1.10
   2  -5  11    7.60    2.65
   2  -5  11   12.07    1.66
   2   5  11    8.20    1.35
   2  -5  11   10.44    1.50
   2  -5  11    8.54    1.42
  -2   5 -11    8.59    1.85
   2   5  11    9.75    2.81
   2   5  12   37.28    6.14
  -2   5 -12   32.78    4.69
   2  -5  12   32.18    6.09
   2  -5  12   45.67    4.47
   2   5  12   39.85    4.16
   2  -5  12   37.99    4.24
   2  -5  12   43.23    4.32
  -2   5 -13   37.06    5.44
   2  -5  13   38.05    7.09
   2  -5  13   54.49    5.29
   2   5  13   49.70    4.98
  -2  -5 -13   54.74    5.21
   2  -5  13   55.01    5.21
   2   5  13   33.82    5.71
   2  -5  13   46.25    5.07
  -2   5 -14  223.67   25.36
   2  -5  14  228.58   27.58
   2  -5  14  268.36   24.97
   2   5  14  278.36   24.71
  -2  -5 -14  295.25   25.00
   2  -5  14  285.15   24.92
   2   5  14  215.22   25.83
   2  -5  14  319.36   25.07
  -2   5 -15   20.42    3.94
   2   5  15   32.24    3.62
  -2  -5 -15   35.66    3.90
   2  -5  15   35.31    3.88
   2   5  15   26.60    4.62
   2  -5  15   36.41    3.94
   2  -5  16   18.01    2.87
   2   5  16   13.88    2.15
  -2  -5 -16   19.21    2.55
   2  -5  16   14.10    2.37
  -2   5 -16   15.53    2.10
   2  -5  16   18.58    2.47
   2   5  16   10.81    2.97
   2  -5  17    3.27    1.44
   2   5  17    3.39    1.03
   2  -5  17    3.15    1.25
  -2  -5 -17    4.09    1.28
  -2   5 -17    4.09    1.05
   2  -5  17    4.25    1.18
   2   5  17    1.38    1.58
   2  -5  18   40.71    4.79
   2   5  18   41.89    4.35
  -2  -5 -18   41.02    4.69
   2  -5  18   41.36    4.53
  -2   5 -18   38.15    4.21
   2   5  18   31.57    5.16
   2  -5  18   42.26    4.59
   2   5  19    3.87    0.99
   2  -5  19    3.12    1.33
   2  -5  19    4.15    1.23
  -2  -5 -19    2.83    1.14
  -2   5 -19    3.65    0.95
   2   5  19    4.09    1.52
   2   5  20   -0.58    0.60
  -2  -5 -20   -0.14    0.80
  -2   5 -20   -0.34    0.54
   2   5  20   -0.19    0.79
  -2   5 -21   -0.06    0.43
   2   5  21    0.18    0.46
  -2  -5 -21    0.14    0.76
  -2   6  21    1.33    0.60
   2   6 -21    0.67    0.45
  -2   6  20    1.96    0.69
   2   6 -20    0.64    0.51
  -2  -6  19    0.22    0.76
  -2   6  19    0.07    0.54
  -2   6  19   -0.08    0.62
  -2  -6  19    0.44    1.09
  -2   6  19   -0.10    0.59
  -2   6  18    9.49    1.45
  -2   6  18    8.45    1.46
  -2  -6  18    9.65    1.72
  -2  -6  18    7.06    1.91
  -2   6  18    5.85    1.94
  -2   6  18    8.37    1.51
  -2  -6  18    5.55    1.40
  -2   6  17   -0.17    0.59
  -2  -6  17   -0.35    1.28
  -2   6  17    0.28    0.69
  -2  -6  17    0.39    0.84
  -2   6  17    0.28    1.11
  -2   6  17    0.56    0.69
  -2  -6  17   -0.37    0.80
  -2   6  16    7.75    1.39
  -2   6  16    7.28    1.42
  -2  -6  16    7.14    1.91
  -2  -6  16    9.71    1.79
  -2   6  16    5.53    2.14
  -2  -6  16    6.17    1.56
  -2   6  16    7.71    1.55
  -2  -6  15   10.24    1.86
  -2   6  15   10.28    1.61
  -2   6  15    9.42    1.62
  -2   6  15    9.16    1.66
  -2   6  15    7.38    2.35
  -2   6  14    0.51    0.79
  -2   6  14    0.41    0.74
  -2   6  14    2.18    0.85
  -2   6  14    2.11    0.84
  -2  -6  14    1.11    0.88
  -2  -6  14    0.38    0.83
  -2   6  14    1.93    0.90
  -2   6  14    2.60    1.63
  -2  -6  13   18.85    3.67
  -2   6  13   18.58    3.29
  -2   6  13   18.68    2.37
  -2   6  13   18.97    2.38
  -2  -6  13   20.49    2.66
  -2  -6  13   15.96    3.60
  -2   6  13   20.29    2.54
  -2   6  13   21.06    3.71
  -2   6  12   63.63    8.15
  -2  -6  12   65.14    8.66
  -2  -6  12   80.90    9.28
  -2   6  12   73.97    7.25
  -2  -6  12   82.05    7.56
  -2   6  12   77.03    7.27
  -2   6  12   79.16    7.45
  -2  -6  12   72.48    7.36
  -2   6  12   76.40    8.77
  -2   6  11    2.60    1.17
  -2  -6  11    3.27    1.43
  -2  -6  11    4.37    1.69
  -2  -6  11    2.57    0.84
  -2   6  11    1.96    0.69
  -2  -6  11    2.43    0.91
  -2   6  11    3.11    0.81
  -2  -6  11    1.61    0.73
  -2   6  11    1.53    0.67
  -2   6  11    1.93    1.15
  -2   6  10  238.92   23.16
  -2  -6  10  249.37   23.89
  -2  -6  10  252.18   24.01
  -2   6  10  260.19   22.16
  -2  -6  10  257.68   22.49
  -2   6  10  240.55   22.12
  -2  -6  10  216.43   22.35
  -2  -6  10  228.99   22.23
  -2   6  10  269.14   22.34
  -2   6  10  273.56   23.79
  -2   6   9   19.37    3.07
  -2  -6   9   23.24    3.73
  -2   6   9   23.35    2.48
  -2   6   9   23.87    2.48
  -2  -6   9   19.51    2.60
  -2  -6   9   22.93    2.71
  -2  -6   9   20.39    3.56
  -2   6   9   24.96    2.62
  -2   6   9   24.91    3.58
  -2  -6   8   27.54    4.05
  -2   6   8   22.22    3.30
  -2   6   8   26.15    2.69
  -2  -6   8   23.41    2.88
  -2   6   8   26.32    2.69
  -2   6   8   28.76    2.85
   2   6  -8   27.25    2.92
  -2   6   8   27.76    3.74
  -2   6   8   22.83    3.36
  -2  -6   8   23.78    3.88
  -2  -6   8   24.23    3.90
  -2  -6   7    1.23    0.98
  -2   6   7    0.91    0.68
  -2   6   7    0.45    0.64
  -2  -6   7    0.97    0.97
  -2  -6   7    1.62    0.93
  -2  -6   6  145.21   14.90
   2   6  -6  143.23   13.54
  -2   6   6  145.42   13.92
  -2   6   6  151.33   13.83
  -2  -6   6  131.90   14.62
  -2  -6   6  143.25   14.63
   2   6  -5  444.81   38.33
  -2   6   5  437.84   39.32
  -2  -6   5  396.91   39.92
  -2   6   5  442.54   38.78
  -2   6   5  432.07   38.63
  -2  -6   5  415.73   39.68
  -2  -6   5  383.70   39.56
  -2   6   4  148.11   14.01
  -2  -6   4  125.85   14.86
   2   6  -4  151.23   13.15
  -2   6   4  140.57   13.43
  -2   6   4  130.20   13.44
  -2  -6   4  140.03   14.73
  -2   6   3  104.91   10.52
  -2   6   3  105.94   10.22
  -2  -6   3  115.05   12.00
  -2   6   3  107.03   10.17
   2   6  -3   97.56    9.79
  -2   6   2  946.57   89.20
   2   6  -2 1007.34   88.61
   2   6  -2 1012.37   88.60
  -2   6   2 1045.94   89.01
  -2   6   2 1049.11   88.94
  -2  -6   2  945.70   91.09
   2   6  -2  978.22   88.60
  -2   6   1   79.04    8.61
  -2   6   1   81.42    7.97
   2   6  -1   80.51    8.11
   2   6  -1   87.58    8.19
  -2   6   1   87.23    8.42
  -2   6   1   81.39    8.33
   2   6  -1   92.07    8.22
  -2  -6   0   67.00    9.16
  -2   6   0   71.71    8.30
  -2   6   0   82.09    7.81
  -2   6   0   84.10    8.15
   2   6   0   84.40    7.98
   2   6   0   83.74    7.95
  -2   6   0   85.81    8.14
  -2   6  -1   96.49   11.31
  -2  -6  -1  100.84   12.36
  -2   6  -1  121.01   10.91
   2   6   1  134.68   11.13
  -2   6  -1  120.27   11.16
  -2   6  -1  109.57   11.08
   2   6   1  114.63   11.01
  -2   6  -2  145.97   13.47
  -2  -6  -2  131.19   14.79
   2   6   2  149.11   13.59
   2   6   2  149.03   13.61
  -2   6  -2  142.12   13.63
  -2   6  -2  141.05   13.62
  -2  -6  -3  552.58   56.80
  -2   6  -3  630.77   55.72
  -2   6  -3  618.80   55.44
  -2   6  -3  627.41   55.85
   2   6   3  650.97   55.84
   2   6   3  644.11   55.84
  -2   6  -4   19.62    2.53
  -2  -6  -4   18.31    3.21
   2  -6   4   18.55    3.68
  -2   6  -4   19.70    2.37
   2   6   4   15.87    2.79
   2   6   4   17.69    2.55
   2   6   4   22.22    2.69
  -2   6  -4   20.05    2.60
  -2   6  -5   19.27    2.48
   2   6   5   21.65    3.19
  -2   6  -5   23.08    2.77
   2  -6   5   12.13    2.97
   2   6   5   19.43    2.69
   2   6   5   22.17    2.79
  -2   6  -6   77.28    7.55
  -2   6  -6   79.42    7.74
   2  -6   6   75.71    8.50
   2   6   6   70.78    8.27
   2  -6   6   65.88    8.94
   2   6   6   78.74    7.77
   2   6   6   71.99    7.70
   2  -6   7    4.53    0.93
   2   6   7    4.28    0.73
   2  -6   7    3.47    0.79
   2   6   7    3.67    1.49
  -2   6  -7    4.75    1.18
   2  -6   7    5.12    1.84
  -2   6  -7    4.94    1.26
   2   6   7    5.07    1.26
   2   6   7    4.96    1.27
   2   6   8  442.89   37.94
   2  -6   8  484.28   40.00
   2  -6   8  438.70   39.40
   2   6   8  425.35   36.95
   2   6   8  423.45   36.87
   2  -6   8  391.11   37.19
   2  -6   8  403.39   37.04
   2   6   8  425.02   39.03
  -2   6  -8  426.58   37.88
  -2   6  -8  413.04   37.70
   2   6   8  381.85   37.84
   2  -6   9   45.95    6.42
   2  -6   9   33.90    5.59
   2  -6   9   42.88    4.52
   2   6   9   40.98    4.14
   2   6   9   47.45    4.30
   2  -6   9   43.38    4.37
  -2   6  -9   43.61    4.96
  -2   6  -9   39.20    4.94
   2   6   9   44.80    6.08
   2   6   9   38.73    5.08
   2   6  10   11.56    1.51
   2  -6  10   12.58    1.84
   2   6  10   13.09    1.64
   2  -6  10   13.39    2.88
   2  -6  10   15.26    3.49
  -2   6 -10   11.03    2.10
  -2   6 -10   11.38    2.15
   2   6  10   11.79    2.97
   2   6  10    8.80    2.19
   2  -6  10   13.24    1.77
  -2   6 -11   24.98    3.82
  -2   6 -11   29.04    3.92
   2  -6  11   24.19    5.09
   2  -6  11   31.47    3.51
   2   6  11   30.36    3.25
   2  -6  11   31.30    3.42
   2  -6  11   32.64    3.41
   2   6  11   25.74    4.12
  -2   6 -12    9.49    2.07
   2  -6  12   10.54    3.24
   2  -6  12   11.37    1.78
   2   6  12   11.66    1.62
  -2  -6 -12    9.10    1.63
   2  -6  12   12.48    1.76
   2  -6  12    9.98    1.68
   2   6  12    7.18    2.13
  -2   6 -13    2.97    1.35
   2   6  13    3.79    1.05
   2  -6  13    5.91    1.34
   2  -6  13    6.45    1.37
  -2  -6 -13    5.92    1.30
   2  -6  13    7.51    1.38
   2   6  13    3.85    1.68
  -2   6 -14   68.26    9.41
   2   6  14   97.06    8.94
   2  -6  14   94.03    9.21
  -2  -6 -14   85.85    9.09
   2  -6  14  104.60    9.25
   2   6  14   88.19   10.22
   2  -6  14  100.21    9.20
   2   6  15   55.53    5.91
  -2  -6 -15   58.53    6.22
   2  -6  15   61.76    6.24
   2   6  15   49.25    7.02
   2  -6  15   62.60    6.24
   2   6  16    8.47    1.55
   2  -6  16    7.82    2.06
   2  -6  16    9.16    1.87
  -2  -6 -16    7.92    1.70
   2  -6  16    8.30    1.74
  -2   6 -16    8.76    1.46
   2   6  16    6.61    2.18
   2   6  17    4.60    1.17
   2  -6  17    7.01    1.86
   2  -6  17    5.28    1.46
  -2  -6 -17    3.22    1.19
   2  -6  17    7.50    1.53
  -2   6 -17    5.12    1.08
   2   6  17    2.38    1.55
   2   6  18    8.19    1.46
   2  -6  18    9.14    1.97
   2  -6  18    7.43    1.60
  -2  -6 -18    6.25    1.59
   2  -6  18    8.36    1.59
  -2   6 -18    7.83    1.32
   2   6  18    7.06    2.10
   2   6  19   22.06    2.47
   2  -6  19   20.21    2.87
  -2  -6 -19   17.82    2.79
  -2   6 -19   18.81    2.31
   2  -6  19   23.02    2.72
   2   6  19   16.04    3.10
   2  -6  20    9.30    1.66
   2   6  20   10.30    1.36
  -2  -6 -20    5.87    1.57
   2   6  20    5.13    1.54
  -2   6 -20    7.28    1.16
   2   6  21    5.80    0.89
   2   6  21    4.58    1.23
  -2   6 -21    2.65    0.69
  -2   7  21    5.19    0.79
   2   7 -21    1.00    0.42
  -2  -7  20    2.00    1.02
  -2   7  20    1.66    0.64
   2   7 -20    0.49    0.45
  -2   7  19   12.13    1.46
  -2  -7  19   10.38    1.87
  -2   7  19    5.88    1.74
  -2  -7  19    3.63    1.15
  -2   7  18    0.08    0.62
  -2  -7  18    1.23    1.16
  -2  -7  18    1.39    0.77
  -2   7  18   -0.25    0.98
  -2  -7  18    0.11    0.73
  -2   7  18    0.49    0.68
  -2   7  17    0.44    0.62
  -2  -7  17    0.88    0.84
  -2   7  17    0.66    0.68
  -2  -7  17    0.84    1.23
  -2   7  17    0.82    1.14
  -2   7  17    0.63    0.71
  -2  -7  17    1.23    0.97
  -2  -7  16    7.45    1.62
  -2   7  16    8.48    1.43
  -2  -7  16    7.17    1.93
  -2   7  16    7.30    1.39
  -2   7  16    4.05    1.93
  -2  -7  16    7.49    1.61
  -2   7  16    8.24    1.51
  -2  -7  15   10.06    1.79
  -2   7  15    8.62    1.48
  -2   7  15    7.62    1.43
  -2   7  15    8.29    1.54
  -2   7  15    7.15    2.37
  -2   7  14   44.57    6.67
  -2   7  14   52.88    8.02
  -2   7  14   62.58    5.87
  -2   7  14   57.76    5.81
  -2  -7  14   68.31    6.33
  -2  -7  14   47.18    7.51
  -2   7  14   55.41    5.97
  -2   7  14   59.30    7.42
  -2  -7  13   19.51    3.92
  -2   7  13   17.25    3.39
  -2   7  13   20.77    4.43
  -2  -7  13   21.97    4.24
  -2   7  13   22.30    2.64
  -2  -7  13   22.77    2.95
  -2   7  13   24.43    2.70
  -2   7  13   22.04    2.79
  -2   7  13   22.92    4.08
  -2  -7  13   22.89    2.81
  -2   7  12    1.35    0.91
  -2   7  12    1.98    1.51
  -2  -7  12    2.51    1.43
  -2  -7  12    1.70    1.22
  -2   7  12    2.03    0.80
  -2  -7  12    1.89    0.84
  -2   7  12    2.13    0.72
  -2  -7  12    2.12    0.83
  -2   7  12    1.62    0.73
  -2   7  12    1.35    1.04
  -2   7  11    1.04    0.87
  -2  -7  11    0.30    0.76
  -2  -7  11   -0.32    0.81
  -2   7  11    0.42    0.49
  -2   7  11    0.91    0.51
  -2  -7  11    1.03    0.63
  -2  -7  11    0.36    0.65
  -2  -7  11    1.23    0.63
  -2   7  11    0.44    0.55
  -2   7  11    0.25    1.11
  -2  -7  10   37.59    5.52
  -2   7  10   37.66    4.92
  -2  -7  10   39.32    5.65
  -2   7  10   41.25    4.05
  -2   7  10   42.08    4.08
  -2  -7  10   34.59    4.24
  -2  -7  10   41.49    4.49
  -2  -7  10   37.90    4.19
  -2   7  10   41.75    4.24
  -2   7  10   39.36    5.34
  -2  -7   9   38.40    5.33
  -2  -7   9   40.37    4.12
  -2   7   9   34.90    3.66
  -2   7   9   34.41    3.64
  -2  -7   9   36.49    3.94
  -2  -7   9   35.87    5.18
  -2  -7   9   28.10    4.84
  -2   7   9   36.97    3.82
  -2   7   9   40.97    4.99
  -2  -7   8   49.52    6.77
  -2  -7   8   56.05    5.59
  -2   7   8   53.50    5.21
  -2   7   8   48.83    6.14
  -2  -7   8   50.78    6.83
  -2  -7   8   52.05    6.79
  -2   7   8   53.00    5.33
   2   7  -8   57.40    5.44
  -2   7   8   61.38    6.54
  -2   7   7   36.79    5.25
  -2  -7   7   37.59    5.43
  -2   7   7   37.95    3.75
  -2  -7   7   38.94    4.11
  -2   7   7   36.91    4.74
  -2  -7   7   31.90    5.14
  -2  -7   7   29.45    4.98
  -2   7   7   38.07    3.89
  -2   7   7   42.47    4.88
   2   7  -7   42.18    3.97
  -2   7   6  178.12   18.60
  -2  -7   6  155.11   18.86
  -2  -7   6  215.92   17.46
  -2   7   6  188.04   16.97
  -2   7   6  169.90   17.08
  -2   7   6  193.57   18.09
   2   7  -6  226.79   17.25
  -2   7   6  190.82   18.15
  -2  -7   6  156.64   18.69
  -2   7   6  179.13   17.92
  -2  -7   6  183.96   18.93
  -2  -7   5   17.59    3.72
  -2   7   5   20.91    3.30
  -2  -7   5   15.46    3.37
  -2   7   5   23.26    3.08
  -2   7   5   22.93    3.00
  -2  -7   5   18.09    3.51
  -2   7   4    0.20    0.50
  -2  -7   4    0.78    1.30
  -2   7   4    0.14    0.52
  -2  -7   4    0.33    0.72
  -2   7   4    0.16    0.62
  -2   7   3   67.34    8.36
  -2  -7   3   81.93   10.10
  -2   7   3   82.52    8.26
  -2   7   3   89.60    8.43
  -2   7   2  151.92   16.15
  -2   7   2  179.11   16.08
  -2  -7   2  160.79   18.22
   2   7  -2  169.69   15.62
  -2   7   2  171.40   15.96
  -2   7   1  127.45   14.58
  -2   7   1  161.36   14.60
   2   7  -1  159.94   14.28
   2   7  -1  145.82   14.20
   2   7  -1  153.17   14.23
  -2   7   1  162.35   14.56
  -2   7   0    3.15    0.81
  -2   7   0    3.43    1.11
  -2   7   0    3.23    1.01
  -2   7   0    2.78    0.95
   2   7   0    4.17    0.99
   2   7   0    2.07    0.86
   2   7   0    3.84    1.03
  -2   7  -1   19.68    2.26
  -2   7  -1   13.74    2.22
  -2   7  -1   13.57    2.22
   2   7   1   14.25    2.14
   2   7   1   15.02    2.17
   2   7   1   14.70    2.21
  -2   7  -2    0.26    0.60
  -2   7  -2   -0.13    0.55
   2   7   2    0.59    0.53
   2   7   2    0.24    0.50
   2   7   2    0.26    0.62
  -2   7  -3  568.67   49.26
  -2   7  -3  534.90   49.34
   2   7   3  540.56   49.30
   2   7   3  555.59   49.34
   2  -7   4  269.48   30.82
  -2   7  -4  336.30   28.97
   2   7   4  304.19   28.90
   2   7   4  331.01   29.02
  -2   7  -4  316.63   28.99
   2  -7   5   71.83    9.25
  -2  -7  -5   70.78    9.06
  -2   7  -5   89.68    8.09
  -2   7  -5   76.04    7.65
   2   7   5   72.64    7.90
   2   7   5   76.88    7.95
   2   7   6   26.24    2.77
   2  -7   6   22.84    3.03
  -2   7  -6   27.02    2.83
  -2   7  -6   28.63    3.54
  -2  -7  -6   24.31    4.30
  -2   7  -6   30.38    3.40
   2   7   6   31.32    3.65
   2   7   6   29.93    3.64
   2  -7   6   26.67    4.94
   2   7   7  177.25   16.53
   2  -7   7  166.57   17.98
   2   7   7  171.40   16.19
   2   7   7  182.65   16.30
   2   7   7  168.19   15.25
   2  -7   7  165.03   15.62
   2  -7   7  155.35   15.35
  -2   7  -7  189.04   16.37
  -2   7  -7  176.51   16.01
   2   7   7  166.58   16.10
   2  -7   8   38.88    5.99
   2   7   8   40.56    4.87
   2   7   8   39.41    5.04
   2  -7   8   34.17    6.07
   2   7   8   43.09    4.05
   2  -7   8   37.23    4.29
   2  -7   8   39.41    4.15
  -2   7  -8   43.44    4.96
  -2   7  -8   37.39    4.63
   2   7   8   41.93    4.89
   2  -7   9   20.56    4.13
   2   7   9   21.43    3.44
   2  -7   9   21.69    4.43
   2   7   9   26.12    2.63
   2  -7   9   24.12    2.91
   2  -7   9   23.28    2.71
  -2   7  -9   20.96    3.14
  -2   7  -9   22.04    3.31
   2   7   9   22.20    3.37
   2   7  10  156.45   14.34
   2  -7  10  159.78   14.69
   2  -7  10  158.81   16.65
  -2   7 -10  149.05   15.31
  -2   7 -10  146.41   15.15
   2  -7  10  166.84   14.59
   2   7  10  150.76   15.42
  -2   7 -11   28.14    4.29
  -2   7 -11   29.65    4.22
   2  -7  11   37.56    3.88
   2   7  11   31.16    4.51
   2  -7  11   37.21    3.82
   2   7  11   32.09    3.57
   2  -7  11   33.61    3.89
  -2   7 -12   87.47   10.53
  -2   7 -12   83.78   10.40
   2  -7  12  112.89   10.08
   2   7  12   88.92   10.78
   2  -7  12  114.02   10.03
   2   7  12  104.18    9.76
   2  -7  12  111.93   10.15
  -2   7 -13   25.20    4.32
   2   7  13   34.21    3.86
   2  -7  13   41.80    4.31
   2   7  13   30.86    4.87
   2  -7  13   37.30    4.11
   2  -7  13   40.64    4.26
   2  -7  14   60.46    6.34
   2   7  14   57.36    5.98
   2  -7  14   69.22    6.44
   2   7  14   49.44    6.97
   2  -7  14   57.03    6.21
   2   7  15   11.08    1.80
   2  -7  15   11.91    2.06
  -2   7 -15   11.46    1.67
   2  -7  15   15.73    2.27
   2   7  15    9.05    2.52
   2   7  16    3.75    1.04
   2  -7  16    2.29    1.09
  -2   7 -16    2.21    0.82
   2  -7  16    4.09    1.28
   2   7  16    2.09    1.46
   2   7  17   -0.18    0.79
   2  -7  17    0.32    1.13
   2  -7  17    0.74    0.85
   2  -7  17    0.49    0.83
  -2   7 -17    0.15    0.54
   2   7  17    0.25    1.03
   2  -7  18    1.14    1.22
   2   7  18    0.16    0.66
   2  -7  18    0.11    0.73
  -2   7 -18    0.60    0.59
   2  -7  18    0.56    0.84
   2   7  18   -0.67    1.13
   2  -7  19    4.85    1.48
   2   7  19    6.52    1.12
   2  -7  19    7.14    1.38
   2   7  19    4.28    1.56
  -2   7 -19    4.08    0.89
   2  -7  20    0.48    0.75
   2   7  20    0.32    0.69
  -2   7 -20   -0.05    0.38
  -2  -8  20    2.59    0.95
  -2   8  20    2.98    0.66
   2   8 -20    0.61    0.36
  -2  -8  20    0.27    0.48
  -2   8  19    3.92    0.83
  -2  -8  19    3.24    1.19
  -2   8  19    4.03    1.37
   2   8 -19    0.90    0.45
  -2  -8  19    0.62    0.67
  -2  -8  18    4.21    1.37
  -2   8  18    3.49    0.88
  -2   8  18    3.89    1.52
  -2  -8  18    1.27    0.86
  -2   8  17   -0.08    0.58
  -2  -8  17    0.78    1.15
  -2   8  17    0.52    1.17
  -2  -8  17    0.12    0.76
  -2   8  17    0.29    0.60
  -2  -8  16    3.39    1.12
  -2   8  16    2.72    0.92
  -2  -8  16    2.34    1.37
  -2   8  16    1.95    1.29
  -2   8  16    4.01    1.05
  -2  -8  16    2.46    1.18
  -2  -8  15   13.51    2.14
  -2   8  15   11.13    1.75
  -2   8  15   14.77    1.89
  -2   8  15   11.24    1.87
  -2   8  15   11.98    2.94
  -2   8  14    0.43    0.63
  -2   8  14    0.59    0.70
  -2  -8  14    1.01    0.85
  -2  -8  14    0.81    0.79
  -2   8  14    1.81    0.87
  -2   8  14    1.76    1.44
  -2   8  13   25.16    5.19
  -2  -8  13   27.61    4.91
   2   8 -13   23.31    4.01
  -2  -8  13   28.11    5.10
  -2   8  13   31.71    3.44
  -2  -8  13   33.15    3.80
  -2   8  13   32.74    3.46
  -2   8  13   31.12    3.58
  -2  -8  13   33.68    3.71
  -2   8  13   33.33    4.89
  -2   8  12    0.82    1.04
  -2  -8  12   -0.33    0.94
  -2  -8  12    0.73    1.21
  -2  -8  12    1.17    0.85
  -2   8  12    0.70    0.61
  -2   8  12    0.86    0.67
  -2  -8  12    0.66    0.72
  -2   8  12    0.39    0.59
  -2   8  12    1.12    1.27
  -2   8  11   69.33    9.60
  -2  -8  11   71.54    9.22
  -2  -8  11   60.48    8.96
  -2   8  11   78.51    7.45
  -2   8  11   86.35    7.52
  -2  -8  11   75.64    7.75
  -2  -8  11   82.23    8.04
  -2  -8  11   75.78    7.68
  -2   8  11   76.04    7.62
  -2   8  11   77.48    8.97
  -2  -8  10    5.75    2.01
  -2   8  10    5.51    2.00
  -2  -8  10    4.93    1.93
  -2   8  10    3.53    0.86
  -2   8  10    4.91    0.93
  -2  -8  10    6.53    1.29
  -2  -8  10    5.08    1.31
  -2  -8  10    2.59    0.90
  -2   8  10    4.21    0.99
  -2   8  10    6.42    1.93
  -2   8   9   82.80   10.15
  -2  -8   9   79.96    9.91
  -2  -8   9   84.19    9.99
  -2  -8   9   78.34    9.81
  -2   8   9   91.30    8.04
  -2  -8   9   98.52    8.63
  -2  -8   9   69.81    8.21
  -2   8   9   82.37    8.15
  -2   8   9  101.74    9.71
  -2  -8   8    2.58    1.42
  -2   8   8    7.53    2.18
  -2  -8   8    4.64    1.80
  -2   8   8    6.13    1.69
  -2  -8   8    7.83    2.24
  -2   8   8    5.56    0.94
  -2  -8   8    4.64    1.15
   2   8  -8    5.63    1.07
  -2   8   8    4.86    1.01
  -2   8   8    6.49    1.75
  -2   8   7   60.05    7.64
  -2  -8   7   51.20    7.64
  -2  -8   7   66.21    6.40
  -2   8   7   61.83    5.91
  -2   8   7   56.92    7.05
  -2   8   7   65.10    7.06
  -2  -8   7   56.42    7.78
  -2  -8   7   63.70    7.89
  -2   8   7   59.46    6.05
   2   8  -7   65.58    6.12
  -2   8   7   70.74    7.21
  -2   8   6  103.94   11.29
  -2  -8   6   82.94   11.52
  -2   8   6  103.08   10.80
  -2  -8   6   86.92   11.43
  -2   8   6  112.78   10.79
  -2  -8   6  100.05   11.61
  -2  -8   6  114.06   10.01
  -2   8   6   91.15    9.60
   2   8  -6  116.39    9.72
  -2   8   6  109.41   10.67
  -2   8   5  201.55   21.32
  -2  -8   5  194.65   22.47
  -2  -8   5  217.93   22.31
  -2  -8   5  188.19   21.99
  -2   8   5  243.34   21.29
  -2   8   5  238.91   21.08
  -2  -8   5  253.70   20.32
   2   8  -5  208.54   19.79
  -2   8   5  191.58   19.85
   2   8  -5  259.06   20.01
  -2   8   5  230.46   20.87
  -2   8   4  135.02   14.72
  -2  -8   4  122.93   16.22
  -2   8   4  174.85   14.83
  -2  -8   4  145.41   16.10
  -2   8   4  168.94   14.64
  -2  -8   4  121.88   13.84
  -2  -8   4  176.31   13.87
   2  -8  -4  109.20   14.16
   2   8  -4  148.48   13.35
  -2   8   4  125.07   13.37
  -2   8   4  155.92   14.30
   2   8  -4  183.56   13.54
  -2   8   3   19.14    3.32
   2   8  -3   22.61    2.39
  -2   8   3   16.38    2.36
   2   8  -3   30.22    2.55
  -2   8   3   27.89    3.50
  -2   8   3   24.42    3.31
  -2  -8   3   24.73    4.77
  -2   8   2   65.86    7.21
  -2   8   2   53.32    5.96
   2   8  -2   58.07    5.92
   2   8  -2   74.08    6.71
  -2   8   2   83.11    7.31
  -2   8   2   82.00    7.26
  -2  -8   2   81.58   10.02
  -2   8   1   13.85    2.63
   2   8  -1   19.02    2.54
  -2   8   1   19.14    2.80
  -2  -8   1   13.11    4.26
  -2   8   1   21.16    2.86
   2   8  -1   17.83    2.49
   2   8   0  295.27   27.86
  -2   8   0  324.87   28.25
   2   8   0  299.92   27.84
  -2   8   0  306.39   28.14
  -2   8  -1   12.79    1.86
  -2   8  -1   11.92    2.04
   2   8   1    9.39    1.81
  -2   8  -1   10.10    1.93
   2   8   1    9.98    1.81
   2   8   1   12.62    2.00
   2  -8   2  246.19   24.94
  -2   8  -2  285.80   24.44
  -2   8  -2  319.27   25.30
   2   8   2  293.21   25.29
  -2   8  -2  295.49   25.46
   2   8   2  295.59   25.42
   2   8   2  288.30   25.29
  -2   8  -2  287.69   25.44
   2  -8   3    3.72    0.98
  -2  -8  -3    1.78    1.06
  -2   8  -3    3.10    0.66
   2   8   3    3.01    0.61
  -2   8  -3    3.49    1.03
   2   8   3    2.86    1.05
   2   8   3    4.29    1.17
   2   8   3    2.01    0.94
   2   8   4  200.65   17.72
   2   8   4  197.59   17.69
  -2   8  -4  190.52   17.70
   2   8   4  193.85   17.86
   2  -8   4  163.00   17.14
  -2   8  -4  187.20   16.75
  -2   8  -4  202.66   17.68
   2  -8   4  179.65   20.24
  -2   8  -4  208.53   16.81
   2   8   4  200.46   16.74
   2   8   5  210.77   18.23
   2   8   5  184.70   17.82
   2   8   5  186.82   17.86
   2  -8   5  169.31   17.31
  -2   8  -5  192.77   16.94
  -2   8  -5  202.67   17.92
   2  -8   5  176.10   19.67
  -2   8  -5  184.33   16.97
   2  -8   6   16.03    2.35
   2   8   6   16.68    2.02
  -2   8  -6   19.49    2.14
  -2   8  -6   20.79    2.92
   2   8   6   18.81    2.96
   2   8   6   21.55    2.95
   2   8   6   18.64    2.80
   2  -8   6   17.96    4.16
   2  -8   7   46.90    5.45
   2   8   7   52.29    5.15
   2  -8   7   52.45    5.31
  -2   8  -7   59.43    6.24
   2   8   7   49.53    6.01
   2   8   7   58.87    6.18
   2  -8   7   52.71    7.71
   2   8   7   58.39    6.41
   2   8   8   60.73    6.85
   2  -8   8   60.56    8.24
   2   8   8   55.32    6.50
   2  -8   8   57.49    6.01
   2   8   8   54.54    5.59
   2  -8   8   60.47    5.83
  -2   8  -8   60.44    6.67
  -2   8  -8   61.91    6.42
   2   8   8   52.85    6.36
   2   8   9   53.18    6.41
   2  -8   9   57.56    7.75
   2  -8   9   51.57    5.61
   2   8   9   54.73    5.28
   2  -8   9   54.23    5.46
  -2   8  -9   57.58    6.39
  -2   8  -9   48.51    5.93
   2   8   9   48.13    6.04
   2   8  10    1.62    1.09
   2  -8  10    0.37    0.82
   2   8  10    1.05    0.57
   2  -8  10    1.66    0.84
   2  -8  10    1.90    0.80
  -2   8 -10    0.63    0.84
  -2   8 -10    1.79    1.04
   2   8  10    1.02    0.93
  -2   8 -11   17.56    3.04
  -2   8 -11   16.87    3.12
   2  -8  11   20.71    2.75
   2   8  11   18.28    2.41
   2  -8  11   22.83    2.77
   2   8  11   17.01    3.19
   2  -8  11   25.39    2.78
  -2   8 -12    5.31    1.62
  -2   8 -12    5.61    1.62
   2   8  12    5.10    1.18
   2  -8  12    5.25    1.35
   2  -8  12    6.56    1.33
   2  -8  12    5.57    1.39
   2   8  12    3.06    1.55
   2  -8  13    4.90    1.30
   2   8  13    4.35    1.11
   2  -8  13    5.35    1.38
   2  -8  13    4.35    1.31
   2   8  13    4.69    1.80
   2  -8  14    1.60    0.93
   2   8  14    1.21    0.80
   2  -8  14    2.27    1.06
   2   8  14    0.50    1.11
   2  -8  14    1.98    1.07
   2   8  15   33.30    4.04
   2   8  15   36.20    5.17
   2  -8  15   43.67    4.55
   2  -8  15   40.03    4.47
   2   8  16   54.28    5.94
   2  -8  16   69.19    6.47
   2   8  16   46.40    6.82
   2  -8  16   67.23    6.40
   2  -8  17    0.30    1.09
   2   8  17    0.08    0.59
   2  -8  17    0.47    0.86
   2  -8  17    0.71    0.89
   2   8  17   -0.23    1.24
   2  -8  18    2.77    1.24
   2   8  18    2.93    0.85
   2  -8  18    3.90    1.10
   2  -8  18    3.81    1.10
   2   8  18    2.02    1.17
   2  -8  19    2.51    1.08
   2  -8  19    3.10    0.98
   2   8  19    5.15    1.43
   2   8  20    0.81    0.73
  -2  -9  19   -0.51    0.80
  -2   9  19   -0.17    0.67
  -2  -9  19    0.16    0.49
  -2  -9  18    0.12    0.87
  -2   9  18    0.13    0.45
  -2   9  18   -0.20    0.92
  -2  -9  18   -0.49    0.70
  -2  -9  17    0.28    0.98
  -2   9  17   -0.29    0.53
  -2   9  17    0.95    1.16
  -2  -9  17    0.34    0.76
  -2  -9  16    2.50    1.33
  -2   9  16    2.27    0.81
  -2   9  16    1.54    0.78
  -2  -9  16    1.14    0.91
  -2   9  16    1.05    1.32
  -2   9  15   -0.33    0.53
  -2  -9  15   -0.68    0.90
  -2   9  15   -1.11    1.40
  -2  -9  15   -0.40    0.96
  -2   9  15   -0.51    0.68
  -2   9  14   15.62    2.05
  -2  -9  14   17.49    2.33
  -2   9  14   15.18    3.20
  -2   9  14   13.66    2.12
  -2   9  13   51.29    5.17
  -2  -9  13   56.88    5.64
  -2   9  13   48.52    5.73
  -2   9  13   44.60    5.24
  -2   9  13   53.06    6.74
  -2  -9  13   51.50    5.44
  -2   9  12    5.02    2.08
  -2  -9  12    4.21    1.76
  -2  -9  12    3.80    1.83
   2   9 -12    3.18    1.32
  -2  -9  12    5.34    1.31
  -2   9  12    4.50    1.03
  -2  -9  12    5.59    1.26
  -2   9  12    4.92    1.17
  -2   9  12    4.30    1.41
  -2   9  12    4.47    1.77
  -2  -9  11   32.92    5.32
  -2   9  11   29.42    5.45
  -2  -9  11   29.98    5.29
  -2  -9  11   35.55    3.95
  -2   9  11   35.14    3.60
  -2  -9  11   29.22    3.74
  -2   9  11   34.46    3.75
  -2   9  11   31.44    4.82
  -2  -9  10   39.53    6.01
  -2   9  10   30.97    5.72
  -2  -9  10   45.57    6.31
  -2  -9  10   45.34    4.92
  -2  -9  10   41.11    4.49
  -2  -9  10   37.79    4.41
  -2   9  10   38.07    4.28
  -2   9  10   46.79    5.73
  -2   9   9  165.28   17.81
  -2  -9   9  163.60   17.70
  -2  -9   9  152.91   15.74
  -2  -9   9  220.88   16.31
  -2  -9   9  161.34   17.59
  -2  -9   9  165.30   17.73
  -2   9   9  158.69   15.57
  -2   9   9  178.55   17.01
  -2  -9   8   22.78    4.35
  -2   9   8   22.99    4.21
  -2  -9   8   29.93    3.27
  -2   9   8   24.20    3.82
  -2  -9   8   17.61    3.90
  -2  -9   8   25.54    4.35
  -2   9   8   21.20    2.70
   2   9  -8   23.55    2.73
  -2   9   8   24.68    3.72
  -2   9   7   11.53    2.95
  -2  -9   7   15.06    3.52
  -2   9   7   15.92    2.95
  -2   9   7   12.00    2.52
  -2  -9   7   11.52    3.09
  -2  -9   7   12.89    3.17
  -2  -9   7   16.92    2.30
  -2   9   7   14.86    1.94
  -2   9   7   18.64    2.93
   2   9  -7   17.33    1.98
  -2   9   6    1.72    1.22
  -2  -9   6    2.91    1.76
  -2   9   6    6.74    1.75
  -2  -9   6    0.37    0.85
  -2   9   6    4.04    1.33
  -2  -9   6    1.81    1.31
  -2  -9   6    2.79    0.93
   2   9  -6    2.58    0.63
   2   9  -6    3.78    0.80
  -2   9   6    3.15    0.77
  -2   9   6    4.94    1.42
  -2   9   5   22.63    3.65
  -2  -9   5   12.02    3.65
  -2  -9   5   14.90    3.68
  -2   9   5   21.61    3.24
  -2   9   5   21.19    3.31
  -2  -9   5   19.41    4.00
  -2  -9   5   22.59    2.64
   2   9  -5   18.99    2.15
  -2   9   5   16.59    2.22
  -2   9   5   18.69    2.96
   2   9  -5   21.45    2.28
  -2   9   4   30.04    4.77
  -2  -9   4   30.41    6.16
  -2   9   4   47.38    5.21
  -2   9   4   44.80    5.02
  -2  -9   4   42.89    6.45
  -2  -9   4   33.83    4.24
   2  -9  -4   30.23    4.69
   2   9  -4   42.74    3.73
  -2   9   4   27.13    3.65
   2   9  -4   40.72    3.77
  -2   9   3   19.34    3.27
  -2  -9   3   17.44    4.72
  -2   9   3   24.69    3.34
  -2   9   3   23.82    3.35
  -2  -9   3   23.92    4.98
   2  -9  -3   22.11    3.27
  -2  -9   3   13.03    2.53
   2   9  -3   20.32    2.16
  -2   9   3   14.73    2.14
   2   9  -3   22.61    2.24
  -2   9   2   49.73    5.57
   2   9  -2   42.07    4.93
  -2   9   2   51.23    5.58
  -2  -9   2   29.71    6.89
  -2  -9   2   33.57    4.95
   2  -9  -2   41.30    5.34
   2   9  -2   41.04    4.30
  -2   9   2   55.99    4.97
   2   9  -2   45.61    4.38
  -2  -9   1   11.80    2.53
   2  -9  -1   13.56    2.62
   2   9  -1   19.15    1.98
  -2   9   1   17.43    1.95
  -2   9   1   16.70    2.74
  -2   9   1   18.08    2.81
   2   9  -1   16.84    2.50
   2   9  -1   15.63    1.97
  -2   9   0    8.62    1.81
   2   9   0    6.20    1.42
   2   9   0    5.28    1.35
  -2  -9   0    6.28    3.46
  -2   9   0    6.22    1.60
  -2  -9   0    3.64    1.32
   2  -9   0    6.28    1.54
  -2   9   0    6.79    1.00
   2   9   0    6.43    0.95
   2  -9   1  422.09   42.40
  -2  -9  -1  342.48   42.53
  -2   9  -1  489.34   41.66
  -2   9  -1  469.78   42.76
   2   9   1  484.42   42.59
   2   9   1  468.30   42.49
  -2   9  -1  500.48   42.90
   2   9   1  504.57   41.65
   2   9   2   79.80    8.31
   2   9   2   80.48    8.24
  -2   9  -2   78.78    8.36
  -2   9  -2   79.62    8.37
  -2  -9  -2   64.58    8.37
   2  -9   2   69.05    7.98
  -2   9  -2   79.06    7.39
  -2   9  -2   87.45    8.22
   2   9   2   80.50    7.33
   2   9   3  152.92   14.95
   2   9   3  167.80   15.19
  -2  -9  -3  123.22   15.08
   2  -9   3  136.18   14.58
  -2   9  -3  153.24   14.05
  -2   9  -3  169.65   15.01
   2   9   3  165.05   14.02
   2  -9   4    4.79    1.21
  -2  -9  -4    4.00    1.60
  -2   9  -4    6.14    1.00
   2   9   4    5.33    0.90
  -2   9  -4    5.76    0.95
  -2   9  -4    4.92    1.37
   2  -9   4    4.48    2.48
   2   9   4    4.66    1.38
   2   9   4    4.86    1.45
   2   9   5   70.84    7.37
   2   9   5   67.16    7.18
   2  -9   5   65.00    6.70
  -2  -9  -5   39.59    6.80
  -2   9  -5   70.14    6.23
  -2   9  -5   68.21    7.18
  -2   9  -5   64.47    6.21
   2  -9   6   59.62    6.36
  -2  -9  -6   37.31    6.50
  -2   9  -6   67.43    5.95
  -2   9  -6   71.10    7.07
   2   9   6   65.68    7.13
   2   9   6   60.27    6.86
   2  -9   6   61.19    9.04
   2  -9   7    3.48    1.02
  -2  -9  -7    0.23    0.77
   2  -9   7    2.27    0.79
  -2   9  -7    2.37    1.10
   2   9   7    2.64    1.12
   2  -9   7    3.41    2.13
   2   9   7    2.37    1.18
   2  -9   8   74.85    8.13
   2  -9   8   84.11    7.98
  -2   9  -8   79.40    8.83
   2  -9   8   80.39   10.59
   2   9   8   85.84    8.93
   2   9   8   83.63    9.07
   2   9   9   12.73    2.63
   2  -9   9   14.23    3.55
   2  -9   9   13.98    2.18
   2   9   9   13.60    1.81
   2  -9   9   13.64    2.01
  -2   9  -9   14.10    2.66
   2   9   9   12.96    2.50
   2   9  10    2.97    1.26
   2  -9  10    3.65    1.70
   2  -9  10    3.26    0.98
   2   9  10    1.59    0.74
   2  -9  10    3.74    1.00
  -2   9 -10    2.02    1.25
   2   9  10    0.41    0.88
  -2   9 -11   17.63    3.39
   2   9  11   23.94    2.79
   2  -9  11   21.92    3.06
   2  -9  11   28.34    3.24
   2  -9  11   27.90    3.14
   2   9  11   18.16    3.41
   2  -9  12    0.67    0.79
   2   9  12   -0.09    0.67
   2  -9  12    1.10    0.83
   2  -9  12   -0.13    0.84
   2   9  12   -0.23    0.91
   2  -9  13    9.79    1.85
   2   9  13    9.44    1.57
   2  -9  13   10.32    1.87
   2  -9  13   14.19    2.12
   2   9  13    7.06    2.11
   2  -9  14    2.89    1.10
  -2  -9 -14    0.29    1.32
   2   9  14    2.00    0.89
   2  -9  14    1.78    1.00
   2   9  14    3.55    1.50
   2  -9  14    2.04    1.08
   2   9  15   62.67    6.92
   2   9  15   56.29    7.78
   2  -9  15   85.44    7.50
   2  -9  15   84.59    7.55
   2  -9  16   12.45    2.01
   2  -9  16   13.97    2.11
   2   9  16    8.51    2.20
   2  -9  17    0.41    0.97
   2  -9  17    0.88    0.80
   2  -9  17    1.24    0.88
   2   9  17    0.60    0.94
   2  -9  18   15.90    2.29
   2  -9  18   14.59    2.00
   2   9  18   10.43    2.27
   2  -9  19    0.47    0.68
   2  -9  19   -0.38    0.68
   2   9  19    0.14    0.70
  -2 -10  18    0.53    0.68
  -2  10  18    1.04    0.90
  -2 -10  18    0.26    0.58
  -2 -10  17    2.25    1.08
  -2 -10  17    0.93    0.86
  -2  10  17    3.29    1.30
  -2 -10  16    0.85    1.07
  -2 -10  16    1.10    0.80
  -2  10  16    0.46    0.93
  -2 -10  16    0.83    0.86
  -2 -10  15    5.14    1.26
  -2 -10  15    3.01    1.28
  -2  10  15    4.07    1.70
  -2  10  14    1.79    0.73
  -2 -10  14    4.17    1.07
  -2  10  14    3.46    1.63
  -2  10  14    2.69    0.85
  -2  10  14    3.05    1.15
  -2  10  13   21.40    2.63
  -2 -10  13   25.77    3.03
  -2  10  13   28.71    4.21
  -2  10  13   21.13    3.17
  -2  10  13   21.48    2.79
  -2 -10  12   -0.36    0.75
  -2  10  12    0.55    1.19
  -2  10  12    0.31    0.58
  -2  10  12    0.17    0.74
  -2 -10  11   59.08    6.21
  -2  10  11   68.92    6.86
  -2  10  11   54.87    6.00
  -2  10  11   57.84    7.28
  -2  10  10    0.78    0.98
  -2 -10  10    1.11    1.04
  -2 -10  10    0.38    0.83
   2  10 -10    0.21    0.70
  -2 -10  10    0.24    0.56
  -2 -10  10   -0.15    0.70
  -2 -10  10   -0.12    0.78
  -2  10  10    1.02    0.96
  -2  10  10    0.80    0.59
  -2  10  10    0.52    1.08
  -2  10   9   16.90    3.84
  -2 -10   9   17.79    3.90
  -2 -10   9   18.51    2.66
  -2 -10   9   26.16    3.15
  -2  10   9   22.72    3.81
  -2 -10   9   14.20    3.56
  -2  10   9   17.32    2.46
  -2  10   9   31.20    3.49
  -2  10   9   23.46    3.66
  -2  10   8   32.82    5.71
  -2 -10   8   44.75    6.59
  -2 -10   8   56.01    5.10
  -2 -10   8   41.94    6.32
  -2  10   8   41.51    5.69
  -2  10   8   38.27    4.34
   2  10  -8   36.77    4.23
  -2  10   8   46.57    5.56
  -2 -10   7   23.08    4.78
  -2  10   7   25.67    4.45
  -2  10   7   29.14    4.35
  -2  10   7   27.29    4.14
  -2 -10   7   21.57    4.45
  -2 -10   7   29.08    3.45
  -2  10   7   23.92    2.96
   2  10  -7   26.05    2.94
  -2  10   7   30.78    4.07
  -2  10   6  204.79   23.67
  -2 -10   6  205.61   24.76
  -2 -10   6  235.04   24.71
  -2  10   6  261.43   23.85
  -2  10   6  272.10   23.73
  -2 -10   6  297.19   22.75
   2  10  -6  258.15   21.95
  -2  10   6  191.18   21.96
   2  10  -6  261.08   22.04
  -2  10   6  265.03   23.28
  -2  10   5    3.79    1.45
  -2  10   5    4.50    1.52
  -2 -10   5    3.89    1.91
   2 -10  -5    4.20    1.82
  -2 -10   5    2.70    1.01
   2  10  -5    3.01    0.73
   2  10  -5    5.15    0.88
  -2  10   5    4.28    1.19
  -2  10   5    2.12    0.73
  -2 -10   5    2.07    1.62
  -2  10   5    3.72    1.51
  -2  10   4    7.79    1.99
  -2  10   4    6.93    1.78
  -2 -10   4   12.05    3.31
  -2 -10   4    4.04    1.41
   2 -10  -4    4.68    1.75
   2  10  -4    6.04    1.03
   2  10  -4    6.12    0.99
  -2  10   4    7.27    1.49
  -2 -10   4    4.10    2.39
  -2  10   3    0.70    0.89
  -2  10   3    1.35    0.90
  -2 -10   3    1.10    1.20
  -2 -10   3    0.52    0.66
   2 -10  -3    1.44    1.14
   2  10  -3    0.69    0.44
   2  10  -3    1.02    0.47
  -2  10   3    0.97    0.67
  -2 -10   3    1.36    1.91
  -2  10   2    0.22    0.63
  -2 -10   2    1.28    1.40
  -2  10   2    0.22    0.73
  -2 -10   2    0.19    0.67
   2 -10  -2    0.89    0.97
   2  10  -2    0.25    0.37
   2  10  -2    0.12    0.34
  -2  10   1    3.67    1.36
  -2 -10   1    8.34    3.60
  -2  10   1    4.70    1.53
   2  10  -1    5.56    1.41
   2 -10  -1    3.68    1.35
  -2 -10   1    4.55    1.57
  -2  10   1    6.04    0.95
   2  10  -1    4.29    0.81
   2  10  -1    4.02    0.82
  -2  10   0    0.42    0.70
   2  10   0   -0.17    0.52
  -2  10   0    1.25    0.87
  -2 -10   0    0.89    1.94
  -2 -10   0    0.89    1.19
   2 -10   0   -0.19    0.86
  -2  10   0    0.71    0.43
   2  10   0    1.30    0.55
   2  10   0    1.13    0.51
   2  10   1    0.35    0.59
   2  10   1    0.52    0.62
  -2  10  -1    0.60    0.72
  -2  10  -1    1.23    0.93
  -2 -10  -1    0.47    0.84
   2 -10   1    0.53    0.77
   2  10   1    0.66    0.39
  -2  10  -1    0.07    0.39
   2  10   1    0.23    0.39
  -2 -10  -2   16.66    3.32
   2 -10   2   17.18    2.89
  -2  10  -2   22.51    2.42
   2  10   2   21.36    2.37
   2  10   2   21.70    3.20
   2  10   2   20.13    3.12
   2  10   2   21.12    2.33
   2 -10   3    0.16    0.59
  -2 -10  -3    2.06    1.34
  -2  10  -3    0.07    0.40
   2  10   3    0.06    0.33
   2  10   3    0.39    0.74
   2  10   3    0.19    0.62
   2  10   4   71.99    7.71
   2  10   4   66.51    7.51
  -2 -10  -4   53.89    7.70
   2 -10   4   57.76    7.02
  -2  10  -4   68.03    6.53
  -2  10  -4   75.43    7.59
  -2  10  -4   71.76    6.54
   2  10   4   68.55    6.46
   2  10   5   24.75    3.86
   2  10   5   24.77    3.78
   2 -10   5   25.31    3.46
  -2 -10  -5   21.01    3.96
  -2  10  -5   29.68    3.03
  -2  10  -5   29.15    3.92
  -2  10  -5   28.29    2.97
   2 -10   6    6.86    1.52
  -2 -10  -6    2.94    1.52
  -2  10  -6    6.73    1.13
  -2  10  -6    8.16    1.87
   2  10   6    5.70    1.68
   2  10   6    6.28    1.68
   2 -10   6    2.33    2.14
  -2 -10  -7    0.27    0.95
   2 -10   7   -0.14    0.66
   2 -10   7   -0.21    0.67
  -2  10  -7    1.71    0.97
   2  10   7   -0.24    0.67
   2 -10   7    0.54    1.17
   2  10   7   -0.22    0.61
   2 -10   8    9.23    1.77
  -2 -10  -8    7.27    2.17
   2 -10   8   12.64    1.77
  -2  10  -8   13.36    2.50
   2  10   8    7.18    2.05
   2  10   8    8.77    2.17
   2 -10   8    6.42    2.62
   2 -10   9    1.39    0.96
  -2 -10  -9    0.54    1.09
   2 -10   9    3.43    1.03
  -2  10  -9    0.92    0.92
   2  10   9    1.78    1.07
   2 -10   9    0.93    1.31
   2  10  10    0.78    0.87
   2 -10  10    1.29    1.09
   2 -10  10    2.37    1.13
  -2 -10 -10    0.27    1.25
   2 -10  10    0.84    0.88
  -2  10 -10    1.41    1.03
   2  10  10    1.42    1.06
  -2 -10 -11    3.90    1.89
   2 -10  11    6.20    1.55
   2 -10  11    7.41    1.51
   2 -10  11    6.47    1.51
   2  10  11    4.25    1.55
   2 -10  12   10.55    1.92
  -2 -10 -12    5.98    2.48
   2 -10  12   13.53    2.06
   2 -10  12   14.00    2.17
   2  10  12   11.78    2.43
   2 -10  13    6.76    1.46
   2 -10  13    5.86    1.51
   2  10  13    4.38    1.65
   2 -10  13    9.05    1.71
   2 -10  14   20.68    2.79
   2  10  14   20.29    3.28
   2 -10  14   22.06    2.85
   2 -10  14   28.93    3.18
   2 -10  15    0.72    0.84
   2  10  15    0.62    0.93
   2 -10  15    0.39    0.84
   2 -10  16    5.90    1.37
   2 -10  16    7.83    1.49
   2  10  16    3.99    1.47
   2 -10  17    0.24    0.94
   2 -10  17    0.30    0.79
   2 -10  17    0.51    0.69
   2  10  17   -0.17    0.77
   2 -10  18    0.20    0.72
   2 -10  18    0.99    0.71
   2  10  18   -0.29    0.67
  -2  11  18    2.32    0.87
  -2 -11  17    0.63    0.75
  -2 -11  17   -0.18    0.55
  -2  11  17   -0.34    0.88
  -2 -11  16   -0.12    0.89
  -2 -11  16    0.09    0.64
  -2  11  16    0.99    0.96
  -2 -11  16   -0.96    0.75
  -2 -11  15    0.10    0.66
  -2  11  15    0.88    1.07
  -2 -11  15   -0.36    0.82
  -2 -11  14    6.30    1.28
  -2  11  14    6.20    1.88
  -2  11  14    7.15    1.56
  -2 -11  13    9.27    1.62
  -2  11  13    8.45    2.19
  -2  11  13    7.71    1.69
  -2  11  13    5.35    1.23
  -2 -11  12    5.37    1.32
  -2  11  12    4.58    1.74
  -2  11  12    3.53    0.99
  -2  11  12    4.66    1.38
  -2 -11  11    3.37    1.09
  -2  11  11    0.51    1.12
  -2  11  11    0.82    0.67
  -2  11  11    2.91    1.13
  -2 -11  10   12.49    2.11
  -2  11  10   11.23    1.87
  -2  11  10   19.24    2.78
  -2  11  10   19.22    3.23
  -2  11   9   44.48    6.21
  -2 -11   9   56.94    5.73
  -2 -11   9   41.73    4.95
  -2  11   9   61.75    5.77
  -2  11   9   37.47    4.67
  -2  11   9   45.53    5.86
   2  11  -8   33.23    4.57
  -2  11   8   30.45    5.35
  -2 -11   8   31.24    5.70
  -2  11   8   39.40    5.43
  -2 -11   8   51.18    4.76
  -2  11   8   30.48    3.79
  -2  11   8   43.56    4.68
   2  11  -8   32.85    3.72
  -2  11   8   30.61    4.66
   2  11  -7   40.38    4.89
  -2 -11   7   31.80    5.94
  -2 -11   7   37.18    6.08
  -2  11   7   34.00    5.14
  -2  11   7   39.40    5.50
   2  11  -7   38.38    3.84
  -2  11   7   31.36    3.93
  -2  11   7   50.85    4.99
   2  11  -7   36.90    3.91
  -2  11   7   34.13    4.85
  -2  11   6    5.14    1.82
  -2  11   6    8.24    2.11
  -2 -11   6    6.49    2.42
   2 -11  -6    5.27    2.17
  -2 -11   6    3.88    1.26
   2  11  -6    4.99    0.97
   2  11  -6    6.24    1.11
  -2  11   6    5.91    1.57
  -2 -11   6    3.53    1.96
  -2 -11   5   26.90    5.83
  -2  11   5   35.26    4.86
  -2 -11   5   24.62    5.15
  -2  11   5   33.26    4.68
   2 -11  -5   33.77    5.04
  -2 -11   5   22.21    3.63
   2  11  -5   28.57    3.15
  -2  11   5   35.28    3.99
   2  11  -5   30.63    3.21
  -2 -11   4   88.40   13.54
  -2  11   4  117.25   11.77
  -2 -11   4  102.77   13.31
  -2  11   4  111.11   11.58
   2 -11  -4   98.76   11.61
  -2 -11   4   85.70   10.60
   2  11  -4   95.56    9.87
  -2  11   4  133.34   10.89
   2  11  -4  122.33   10.04
  -2  11   3    8.27    2.16
  -2 -11   3    7.00    2.93
  -2  11   3    8.01    2.07
   2 -11  -3    9.78    2.39
  -2 -11   3    6.41    1.76
   2  11  -3    8.17    1.23
   2  11  -3    7.31    1.17
  -2  11   3    8.14    1.59
  -2 -11   3    8.89    3.79
  -2  11   2   10.99    2.40
  -2 -11   2   12.93    4.28
  -2  11   2    7.94    2.09
  -2 -11   2    9.32    2.17
   2 -11  -2    6.80    2.07
   2  11  -2    8.81    1.32
  -2 -11   2    7.84    3.89
   2  11  -2   10.66    1.38
  -2 -11   1   45.89    6.08
   2 -11  -1   44.56    6.08
   2  11  -1   46.81    4.93
  -2  11   1   55.27    5.06
  -2  11   1   52.89    6.33
  -2 -11   1   51.82    9.99
   2  11  -1   47.09    5.80
  -2  11   1   54.23    6.39
   2  11  -1   51.14    4.97
   2 -11   0   26.66    4.16
  -2 -11   0   29.42    4.54
  -2  11   0   34.68    3.35
   2  11   0   28.26    3.20
  -2  11   0   33.04    4.49
  -2 -11   0   35.04    8.43
   2  11   0   29.22    4.05
  -2  11   0   29.17    4.28
   2  11   0   30.20    3.22
  -2 -11  -1   48.97    5.93
   2 -11   1   35.41    5.02
   2  11   1   41.61    4.15
  -2  11  -1   44.81    4.25
   2  11   1   34.62    4.88
   2  11   1   44.80    5.24
  -2 -11  -1   46.45   10.37
   2  11   1   37.61    4.08
  -2 -11  -2   55.81    6.89
   2 -11   2   46.77    5.92
  -2  11  -2   54.12    5.19
   2  11   2   54.06    5.13
   2  11   2   41.50    5.86
   2  11   2   52.93    6.19
   2  11   2   51.28    5.07
  -2 -11  -3   -0.29    0.97
   2 -11   3    0.71    0.81
  -2  11  -3    0.15    0.47
   2  11   3    0.45    0.47
   2  11   3    0.60    0.46
   2  11   3    0.21    0.66
   2  11   3    0.62    0.83
   2 -11   4   29.67    4.09
  -2 -11  -4   33.70    5.11
  -2  11  -4   34.58    3.46
   2  11   4   30.21    3.34
   2  11   4   30.87    4.36
   2  11   4   29.87    4.33
   2 -11   5   13.64    2.51
  -2 -11  -5   15.25    3.35
  -2  11  -5   19.14    2.17
  -2  11  -5   18.05    2.96
   2  11   5   15.42    2.94
   2  11   5   16.65    2.94
   2 -11   6   36.31    4.52
  -2 -11  -6   36.94    5.47
   2 -11   6   43.91    4.34
  -2  11  -6   39.74    5.05
   2  11   6   33.55    4.95
   2  11   6   32.46    4.87
   2 -11   6   32.78    6.83
  -2 -11  -7    3.28    1.90
   2 -11   7    5.24    1.47
   2 -11   7    7.20    1.47
  -2  11  -7    6.31    1.75
   2  11   7    6.54    1.91
   2  11   7    4.91    1.61
   2 -11   7    5.13    2.43
   2 -11   8    5.83    1.43
  -2 -11  -8    2.38    1.69
   2 -11   8    4.92    1.26
  -2  11  -8    5.10    1.63
   2  11   8    4.39    1.61
   2  11   8    5.70    1.69
   2 -11   8    4.19    2.13
  -2 -11  -9   20.96    4.08
   2 -11   9   27.35    3.47
   2 -11   9   25.89    3.23
   2 -11  10   20.81    2.78
   2 -11  10   20.69    2.71
   2 -11  11   46.52    5.10
   2 -11  11   53.64    5.16
   2 -11  12   11.18    1.88
   2 -11  12   13.64    1.99
   2  11  12   10.62    2.23
   2 -11  13   -0.25    0.64
  -2 -11 -13   -0.58    1.51
   2 -11  13   -0.37    0.94
   2 -11  13   -0.55    0.85
   2  11  13   -0.39    0.74
   2 -11  14   -0.12    0.75
   2 -11  14    0.96    0.89
   2  11  14    0.94    0.86
   2 -11  14    0.65    0.82
   2 -11  15    1.45    0.89
   2  11  15    1.22    0.89
   2 -11  15    1.30    0.87
   2  11  15    2.07    0.83
   2 -11  16    0.90    0.74
   2 -11  16    1.24    0.78
   2  11  16    0.79    0.75
   2 -11  17    1.55    0.96
   2 -11  17    1.53    0.79
   2  11  17    0.81    0.73
  -2 -12  16    0.92    0.77
  -2 -12  16   -0.08    0.56
  -2 -12  16   -0.09    0.55
  -2  12  16   -0.16    0.65
  -2 -12  15    0.59    0.83
  -2 -12  15    0.54    0.60
  -2  12  15    0.72    0.82
  -2  12  15   -0.11    0.53
  -2 -12  15   -0.11    0.64
  -2 -12  14    3.03    0.95
  -2  12  14    3.63    1.32
  -2  12  14    0.38    0.74
  -2 -12  14   -0.12    0.70
  -2 -12  13    0.88    0.71
  -2  12  13    0.22    0.86
  -2 -12  13    0.26    0.76
  -2  12  13    0.14    0.67
  -2 -12  12    2.59    1.07
  -2  12  12    3.85    1.48
  -2  12  12    3.69    1.27
  -2 -12  11    0.99    0.78
  -2  12  11    0.23    0.93
  -2  12  11    1.95    1.05
  -2 -12  10    2.81    1.10
  -2  12  10    3.72    1.50
  -2  12  10    4.84    1.41
  -2 -12   9    2.62    1.14
  -2  12   9    2.75    1.41
  -2  12   9    4.72    1.40
  -2  12   8    8.65    1.46
  -2  12   8   11.88    2.16
   2  12  -7    8.89    1.42
   2  12  -7   10.13    1.39
  -2  12   7   12.61    2.19
  -2  12   7    8.05    1.45
  -2  12   6   -0.30    0.75
  -2  12   6    0.56    0.79
   2 -12  -6   -0.34    1.35
  -2 -12   6    0.33    0.74
   2  12  -6   -0.20    0.43
   2  12  -6   -0.07    0.47
  -2  12   6    0.47    0.77
  -2 -12   6   -0.52    1.14
  -2 -12   5   19.87    4.89
  -2  12   5   19.88    3.74
  -2  12   5   16.66    3.39
   2 -12  -5   26.74    4.38
  -2 -12   5   18.69    3.03
   2  12  -5   19.54    2.39
  -2  12   5   25.88    3.17
   2  12  -5   21.99    2.46
  -2 -12   4   36.84    7.37
  -2  12   4   32.68    5.20
  -2  12   4   36.15    5.30
  -2 -12   4   31.36    4.61
   2 -12  -4   49.62    6.11
   2  12  -4   35.44    3.90
  -2  12   4   49.74    4.79
   2  12  -4   38.99    3.96
  -2 -12   3    6.46    1.77
   2 -12  -3    8.47    2.38
   2  12  -3    8.31    1.24
   2  12  -3    6.94    1.15
  -2 -12   3    8.54    3.58
  -2  12   3    5.77    1.84
  -2  12   3    5.91    1.90
  -2 -12   2  121.72   14.90
  -2  12   2  102.70   11.21
  -2  12   2  107.75   11.29
   2 -12  -2   97.21   11.14
  -2 -12   2  103.88   10.94
   2  12  -2   96.04    9.56
  -2 -12   2  118.64   16.24
   2  12  -2  106.01    9.62
  -2  12   1    3.82    1.44
  -2  12   1    3.83    1.52
  -2 -12   1    3.21    2.88
   2 -12  -1    2.81    1.51
  -2 -12   1    3.45    1.71
  -2  12   1    4.67    0.97
   2  12  -1    3.32    0.82
   2  12  -1    5.14    0.91
  -2 -12   0  109.71   11.01
   2 -12   0   78.80   10.20
  -2  12   0  100.73    9.25
   2  12   0   93.29    9.15
  -2 -12   0  127.57   17.90
   2  12   0   87.42   10.13
   2  12   0  105.54    9.19
  -2 -12  -1   12.70    2.85
   2 -12   1   11.58    2.40
   2  12   1   10.00    1.49
  -2  12  -1   10.95    1.60
  -2 -12  -1   15.43    5.97
   2  12   1    9.77    2.21
   2  12   1   12.56    1.59
   2 -12   2   29.29    4.30
  -2  12  -2   35.38    3.52
   2  12   2   34.26    3.42
   2  12   2   33.01    4.43
   2  12   2   26.75    4.22
  -2  12  -2   23.74    4.13
  -2 -12  -2   41.63   10.17
   2  12   2   37.17    3.44
   2  12   3    6.36    1.73
   2  12   3    4.06    1.47
  -2 -12  -3   11.04    5.52
   2 -12   3    5.28    1.59
  -2 -12  -3    6.16    2.23
   2  12   3    7.19    1.15
  -2  12  -3    6.71    1.16
   2  12   4    5.33    1.83
   2  12   4    9.94    2.21
   2 -12   4    8.17    1.88
  -2 -12  -4   10.70    2.78
  -2  12  -4    8.05    1.35
   2  12   4    9.15    1.34
   2  12   5  109.51   11.63
   2  12   5  103.68   11.59
   2 -12   5   97.84   14.64
  -2 -12  -5  123.84   12.56
   2 -12   5  106.58   11.12
   2 -12   5  112.08   10.70
  -2  12  -5  110.81   10.38
   2  12   6    7.26    2.02
   2  12   6    9.34    2.24
   2 -12   6   10.04    1.98
  -2 -12  -6   11.00    2.99
   2 -12   6    9.62    1.76
   2 -12   7   24.27    3.63
  -2 -12  -7   25.89    4.64
   2 -12   7   34.29    3.67
  -2 -12  -8  121.78   14.66
   2 -12   8  139.18   13.64
   2 -12   8  148.07   13.40
  -2 -12  -9   20.55    3.99
   2 -12   9   17.95    2.88
   2 -12   9   23.30    2.91
   2 -12  10    3.99    1.28
  -2 -12 -10    4.93    2.04
   2 -12  10    5.41    1.30
  -2 -12 -11   22.30    4.36
   2 -12  11   26.77    3.49
   2 -12  11   32.75    3.62
   2 -12  12    1.01    0.81
  -2 -12 -12    0.27    1.04
   2 -12  12   -0.62    0.88
   2 -12  13    0.12    0.65
  -2 -12 -13    0.80    1.12
   2 -12  13   -0.59    0.81
   2 -12  14    0.55    0.77
   2  12  14    0.11    0.56
   2 -12  15    3.74    1.11
   2  12  15    3.18    0.89
   2  12  15    1.96    0.91
   2 -12  16    1.13    0.90
   2  12  16    3.61    1.02
   2 -12  16    4.25    1.03
  -2 -13  15   -0.37    0.55
  -2  13  15   -0.14    0.51
  -2 -13  15    0.16    0.53
  -2  13  15   -0.08    0.40
  -2 -13  14   -0.53    0.63
  -2  13  14    0.16    0.56
  -2 -13  14   -0.30    0.64
  -2  13  14    0.10    0.45
  -2 -13  13    2.57    0.93
  -2  13  13    1.05    0.85
  -2 -13  13   -0.45    0.73
  -2  13  13    0.36    0.67
  -2 -13  12    0.22    0.60
  -2  13  12    0.94    0.89
  -2  13  12   -0.27    0.67
  -2 -13  12    0.25    0.81
  -2 -13  11    6.06    1.38
  -2  13  11    5.95    1.64
  -2  13  11    8.34    1.70
  -2 -13  10    7.52    1.55
  -2  13  10    7.88    1.71
  -2 -13   9   30.69    3.40
  -2  13   9   20.91    2.80
  -2  13   9   31.17    3.64
  -2 -13   8   -0.27    0.84
   2  13  -8    0.06    0.34
  -2  13   8    0.78    0.65
  -2  13   8    0.78    0.79
   2  13  -7   18.49    2.20
  -2  13   7   22.05    3.03
  -2  13   7   18.40    2.40
   2 -13  -6    0.65    1.36
  -2 -13   6    0.16    0.72
   2  13  -6    0.21    0.45
   2  13  -6   -0.20    0.48
  -2  13   6    0.15    0.79
  -2  13   6   -0.19    0.63
  -2 -13   5    7.13    1.81
   2 -13  -5   12.04    2.87
   2  13  -5    8.99    1.33
   2  13  -5    8.71    1.38
  -2  13   5    9.58    1.83
  -2  13   5    9.35    1.54
  -2 -13   4    7.24    1.90
   2 -13  -4   10.74    2.73
   2  13  -4    9.66    1.36
   2  13  -4    8.77    1.34
   2 -13  -3    3.80    1.79
  -2 -13   3    3.19    1.31
   2  13  -3    3.46    0.79
   2  13  -3    2.42    0.76
  -2 -13   2    1.84    1.21
   2 -13  -2    1.39    1.36
   2  13  -2    2.38    0.69
   2  13  -2    1.51    0.65
  -2 -13   1  125.77   11.66
   2 -13  -1  105.02   11.41
  -2  13   1  111.97    9.91
   2  13  -1   97.43    9.77
   2  13  -1  101.13    9.77
   2 -13   0   54.21    7.17
  -2 -13   0   72.93    7.86
  -2  13   0   65.55    6.13
   2  13   0   58.73    6.00
   2  13   0   63.26    6.00
  -2  13   0   57.52    6.12
   2 -13   1    3.02    1.40
  -2 -13  -1    3.69    1.91
   2  13   1    3.34    0.83
  -2  13  -1    3.69    0.89
   2  13   1    3.38    0.80
  -2  13  -1    2.26    0.77
   2 -13   2  217.68   24.02
  -2  13  -2  266.02   23.13
   2  13   2  238.69   22.96
   2  13   2  264.09   22.99
   2 -13   3   14.28    2.68
  -2 -13  -3   18.52    3.65
  -2  13  -3   13.74    1.93
   2  13   3   15.23    1.90
   2 -13   4    8.86    2.02
  -2 -13  -4    8.01    2.51
  -2 -13  -5   14.20    3.27
   2 -13   5   13.67    2.46
  -2 -13  -6    0.61    1.32
   2 -13   6    0.69    0.92
   2 -13   6    0.39    0.69
  -2 -13  -7   10.10    2.61
   2 -13   7    7.04    1.71
   2 -13   7    8.94    1.68
   2 -13   8    4.59    1.46
  -2 -13  -8    6.59    2.31
   2 -13   8    7.62    1.54
  -2 -13  -9   38.70    5.98
   2 -13   9   44.92    5.27
   2 -13   9   52.52    5.25
   2 -13  10    3.48    1.22
  -2 -13 -10    4.19    1.72
   2 -13  10    5.50    1.31
   2  13  11    8.78    1.72
   2 -13  11   10.17    1.83
  -2 -13 -11    6.71    2.14
   2 -13  11   11.44    1.85
   2  13  12    5.58    1.29
  -2 -13 -12    4.46    1.72
   2 -13  12    6.73    1.40
   2 -13  12    5.58    1.37
   2  13  13    0.10    0.54
   2 -13  13    0.50    0.61
  -2 -13 -13    0.44    0.99
   2 -13  13   -0.21    0.69
   2 -13  14   -0.47    0.69
   2  13  14    0.45    0.52
   2 -13  15   -0.08    0.56
   2  13  15    0.22    0.41
  -2 -14  14    0.98    0.58
  -2  14  14    1.85    0.62
  -2 -14  13    0.08    0.58
  -2  14  13   -0.37    0.51
  -2 -14  12    5.05    1.14
  -2  14  12    3.73    1.01
  -2 -14  11    0.52    0.66
  -2  14  11   -0.12    0.62
  -2 -14  10    7.49    1.48
  -2  14  10    6.59    1.48
  -2 -14   9   30.31    3.38
  -2  14   9   22.93    2.83
  -2  14   9   29.81    3.46
  -2 -14   8    9.79    1.76
  -2  14   8   10.09    1.45
  -2  14   8    7.11    1.64
  -2 -14   7   -0.39    0.89
   2  14  -7    0.17    0.36
  -2  14   7   -0.28    0.67
  -2  14   7    0.25    0.47
  -2 -14   6    3.08    1.15
   2 -14  -6    5.99    2.11
   2  14  -6    3.37    0.75
  -2  14   6    4.49    1.21
  -2  14   6    2.35    0.77
  -2 -14   5   17.40    2.76
   2  14  -5   14.93    1.94
  -2  14   5   19.48    2.58
  -2  14   5   16.10    2.14
   2  14  -5   14.80    1.97
  -2 -14   4    1.12    0.94
   2 -14  -4    0.84    1.32
   2  14  -4    0.60    0.48
   2  14  -4    0.46    0.45
  -2  14   4    0.45    0.59
   2 -14  -3    2.46    1.51
  -2 -14   3    2.64    1.23
   2  14  -3    2.61    0.70
   2  14  -3    1.50    0.59
  -2  14   3    0.72    0.61
   2 -14  -2    0.26    1.20
  -2 -14   2    1.76    1.28
   2  14  -2    2.28    0.66
   2  14  -2    1.39    0.62
  -2  14   2    2.67    0.82
   2 -14  -1   11.28    2.61
  -2 -14   1    9.90    2.34
  -2  14   1    8.70    1.39
   2  14  -1    8.74    1.36
   2  14  -1    9.88    1.38
  -2  14   1    8.26    1.44
  -2 -14   0   17.30    3.02
   2 -14   0   11.42    2.60
  -2  14   0   10.54    1.61
   2  14   0   10.69    1.55
  -2  14   0   10.07    1.63
   2  14   0   13.88    1.62
   2 -14   1   27.86    4.29
  -2 -14  -1   36.60    4.86
  -2  14  -1   31.92    3.33
   2  14   1   28.61    3.19
  -2  14  -1   27.49    3.25
   2  14   1   30.43    3.19
   2 -14   2  105.44   10.80
  -2 -14  -2  130.58   11.79
  -2  14  -2   99.55    9.63
   2  14   2   97.99    9.54
  -2 -14  -3  130.16   12.01
   2 -14   3  106.21   10.86
   2  14   3   98.78    9.69
  -2 -14  -4   23.01    3.95
   2 -14   4   19.48    3.18
   2 -14   5    8.26    1.93
  -2 -14  -5    9.61    2.58
  -2 -14  -6   35.40    5.13
   2 -14   6   33.29    4.29
   2  14   7    7.73    1.53
   2 -14   7    7.09    1.76
  -2 -14  -7   10.80    2.51
   2 -14   7    8.78    1.64
   2  14   8    3.06    1.01
   2 -14   8    4.25    1.36
  -2 -14  -8    4.88    1.80
   2 -14   8    5.53    1.31
   2  14   9    6.09    1.42
  -2 -14  -9   10.08    2.32
   2 -14   9    9.69    1.75
   2 -14   9   10.72    1.82
   2  14  10   -0.11    0.55
   2 -14  10    0.12    0.67
  -2 -14 -10   -0.43    1.07
   2 -14  10   -0.23    0.64
  -2 -14 -11   10.23    2.27
   2 -14  11   11.35    1.88
   2  14  11   12.12    1.86
   2 -14  11   17.02    2.13
   2  14  12    3.25    0.87
  -2 -14 -12    4.44    1.43
   2 -14  12    3.28    0.92
   2 -14  12    3.15    1.03
   2 -14  13    0.09    0.59
   2  14  13    0.32    0.45
  -2 -15  12    0.59    0.53
  -2  15  12    0.93    0.48
  -2 -15  11    0.93    0.64
  -2  15  11    0.18    0.51
  -2 -15  10    0.28    0.64
  -2  15  10    0.10    0.52
  -2  15   9   21.02    2.62
  -2  15   9   24.41    3.05
  -2 -15   8    6.03    1.29
  -2  15   8    3.68    0.83
  -2  15   8    4.60    1.13
  -2 -15   7    5.55    1.27
  -2  15   7    3.87    0.87
  -2  15   7    3.81    1.06
  -2 -15   6    4.59    1.24
   2  15  -6    3.39    0.69
  -2  15   6    3.14    0.83
  -2 -15   5   27.96    3.33
   2  15  -5   19.55    2.41
  -2  15   5   22.04    2.62
  -2 -15   4   13.80    2.33
   2 -15  -4   15.28    2.78
   2  15  -4   11.83    1.47
  -2  15   4    9.15    1.54
   2  15  -4   10.49    1.43
  -2 -15   3   39.24    4.37
   2 -15  -3   41.57    4.87
   2  15  -3   28.99    3.19
   2  15  -3   29.05    3.17
  -2  15   3   29.45    3.35
  -2 -15   2   -0.77    1.08
   2 -15  -2    0.68    1.21
   2  15  -2    0.06    0.40
   2  15  -2   -0.12    0.44
  -2  15   2   -0.08    0.46
   2 -15  -1   48.31    5.07
  -2 -15   1   42.36    4.77
  -2  15   1   29.56    3.34
   2  15  -1   29.33    3.31
   2  15  -1   32.63    3.34
  -2  15   1   31.32    3.45
   2 -15   0    0.85    1.07
  -2 -15   0    1.30    1.25
   2  15   0    1.33    0.56
   2  15   0    0.83    0.50
  -2  15   0    0.89    0.53
   2 -15   1    8.87    2.06
  -2 -15  -1   10.06    2.33
   2  15   1    9.61    1.34
   2 -15   2    6.11    1.72
  -2 -15  -2    5.50    1.80
   2  15   2    4.31    0.85
  -2 -15  -3   10.38    2.33
   2 -15   3   12.59    2.20
   2  15   3    8.08    1.25
  -2 -15  -4   37.05    5.11
   2 -15   4   39.10    4.74
   2 -15   5   26.89    3.55
  -2 -15  -5   25.71    3.95
   2 -15   6    2.63    1.04
  -2 -15  -6    1.69    1.15
  -2 -15  -7   28.52    3.66
   2 -15   7   26.86    3.13
  -2  15  -7   18.20    2.26
   2 -15   8    1.83    0.92
  -2 -15  -8    1.68    1.06
  -2  15  -8    1.88    0.52
   2  15   8    1.08    0.64
   2  15   8    1.39    0.53
   2  15   9    9.60    1.59
   2 -15   9   11.49    1.82
  -2 -15  -9   10.27    2.11
   2 -15   9   13.18    1.88
   2  15  10    2.10    0.73
   2 -15  10    3.42    0.98
  -2 -15 -10    2.47    1.11
   2 -15  10    4.28    1.07
   2  15  11    1.55    0.57
   2 -15  11    1.70    0.71
  -2 -15 -11    2.17    0.97
   2 -15  11    0.09    0.63
   2  15  12    0.84    0.44
  -2 -16  10    5.93    1.07
  -2 -16   9    6.18    1.12
  -2  16   9    4.24    0.89
  -2  16   8    6.27    0.92
  -2  16   8    4.14    0.97
  -2 -16   7   -0.09    0.62
  -2  16   7    0.21    0.36
  -2 -16   6   13.80    1.79
  -2  16   6    8.22    1.27
   2 -16  -5    0.50    0.79
  -2 -16   5    0.81    0.70
  -2 -16   5    0.41    0.68
  -2  16   5    0.49    0.43
   2 -16  -4    7.67    1.73
  -2 -16   4    7.53    1.51
  -2 -16   4    5.03    1.20
   2  16  -4    3.51    0.72
  -2  16   4    3.95    0.84
  -2 -16   3    6.93    1.58
   2 -16  -3    5.81    1.60
   2  16  -3    4.27    0.82
  -2  16   3    6.31    1.00
   2 -16  -2   -0.18    0.97
  -2 -16   2   -0.30    0.81
   2  16  -2    0.26    0.36
   2  16  -2    0.05    0.34
  -2  16   2    0.06    0.41
  -2 -16   1    0.48    0.79
   2 -16  -1   -0.17    0.76
  -2  16   1    0.05    0.34
   2  16  -1    0.52    0.38
  -2  16   1    0.50    0.40
  -2 -16   0    2.02    1.13
   2 -16   0    2.20    1.16
   2  16   0    1.87    0.53
  -2  16   0    1.60    0.56
  -2  16   0    1.43    0.53
   2 -16   1    2.93    1.15
  -2 -16  -1    1.04    1.09
  -2  16  -1    2.07    0.58
   2  16   1    2.31    0.57
   2 -16   2    2.66    1.06
  -2 -16  -2    3.13    1.24
  -2  16  -2    2.63    0.65
   2  16   2    2.04    0.55
  -2 -16  -3   38.58    4.24
   2 -16   3   34.18    3.94
  -2  16  -3   26.41    3.04
  -2 -16  -4    0.34    0.85
   2 -16   4   -0.55    0.80
  -2  16  -4    0.47    0.40
   2 -16   5    1.67    0.92
  -2 -16  -5    1.45    0.89
  -2  16  -5    1.84    0.52
   2  16   5    0.55    0.42
  -2 -16  -6    2.12    0.98
   2 -16   6    2.46    0.94
  -2  16  -6    0.59    0.39
   2  16   6    1.36    0.50
   2 -16   7    0.32    0.67
  -2 -16  -7    0.28    0.66
  -2  16  -7    0.29    0.33
   2  16   7    0.34    0.38
   2 -16   8    2.59    0.86
  -2 -16  -8    2.39    0.89
  -2  16  -8    1.26    0.38
   2  16   8    1.51    0.44
   2 -16   9    8.10    1.32
  -2 -16  -9    5.35    1.26
  -2 -17   6    0.14    0.49
  -2  17   6    0.16    0.25
  -2 -17   5    0.36    0.48
  -2  17   5   -0.04    0.28
   2 -17  -4    0.79    0.65
  -2 -17   4    0.64    0.56
  -2 -17   4    0.07    0.53
  -2  17   4   -0.05    0.30
   2 -17  -3    3.79    1.06
  -2 -17   3    3.97    1.03
  -2  17   3    1.94    0.53
  -2 -17   2    0.85    0.67
   2 -17  -2    1.95    0.85
  -2  17   2    1.19    0.43
  -2 -17   1    0.34    0.60
   2 -17  -1   -0.49    0.75
  -2  17   1    0.09    0.26
  -2 -17   0    1.05    0.71
   2 -17   0    1.56    0.82
   2  17   0    0.35    0.30
  -2  17   0    0.88    0.35
  -2 -17  -1   -0.24    0.59
   2 -17   1    1.07    0.80
  -2  17  -1    0.04    0.26
   2  17   1   -0.04    0.26
   2  17   1    0.04    0.24
   2 -17   2    9.31    1.54
  -2 -17  -2    8.00    1.47
  -2  17  -2    5.47    0.82
   2  17   2    4.44    0.79
   2 -17   3    2.15    0.83
  -2 -17  -3    1.85    0.86
  -2  17  -3    2.07    0.49
   2  17   3    1.32    0.44
  -2 -17  -4    2.74    0.94
  -2  17  -4    2.46    0.53
   2  17   4    1.87    0.49
  -2  17  -5    4.13    0.68
   2  17   5    4.20    0.72
   2 -17   6    0.08    0.52
  -2 -17  -6    0.09    0.50
  -2  17  -6    0.06    0.23
   2  17   6    0.29    0.25
  -3   0  22   -0.23    0.58
  -3   0  21    2.77    1.04
  -3   0  20    0.66    0.85
  -3   0  19    2.05    1.09
  -3   0  18   -0.13    0.92
  -3   0  18   -0.51    0.79
  -3   0  17    0.25    0.98
  -3   0  17    1.05    0.77
  -3   0  16    1.13    1.42
  -3   0  16   -0.12    0.86
  -3   0  16    0.91    1.28
  -3   0  16   -0.53    0.78
  -3   0  16   -0.38    1.28
  -3   0  16   -0.43    1.62
  -3   0  16   -0.31    0.71
  -3   0  15  196.15   19.32
  -3   0  15  177.07   17.46
  -3   0  15  203.52   17.31
  -3   0  15  170.72   17.04
  -3   0  15  184.97   19.27
  -3   0  15  188.51   17.11
  -3   0  14   -0.30    0.93
  -3   0  14    0.50    0.73
  -3   0  14   -0.13    0.91
  -3   0  14   -0.09    0.57
  -3   0  14   -0.31    1.11
  -3   0  14    0.18    0.58
  -3   0  13    8.18    2.16
  -3   0  13    6.78    1.32
  -3   0  13    7.18    1.51
  -3   0  13    8.79    1.35
  -3   0  13    7.42    2.16
  -3   0  13    8.30    1.31
  -3   0  12   -0.24    0.80
  -3   0  12    0.46    0.76
  -3   0  12    0.31    0.79
  -3   0  12   -0.08    0.38
  -3   0  12    1.95    0.84
  -3   0  12    0.22    0.43
  -3   0  12    0.23    0.42
  -3   0  12    0.07    0.44
  -3   0  11    3.62    0.81
  -3   0  11    4.32    1.06
  -3   0  11    5.23    0.92
  -3   0  11    4.45    0.90
  -3   0  11    5.47    0.92
  -3   0  11    5.32    1.81
  -3   0  11    4.90    1.43
  -3   0  10   -0.17    0.63
  -3   0  10    0.24    0.69
   3   0 -10   -0.11    0.41
  -3   0   9 1687.29  152.01
  -3   0   9 1762.95  152.76
   3   0  -9 1729.27  151.65
  -3   0   8    0.18    0.60
  -3   0   8    0.24    0.42
  -3   0   8    0.14    0.53
   3   0  -8   -0.09    0.43
  -3   0   7  547.05   51.50
  -3   0   7  640.12   52.19
  -3   0   7  575.23   51.74
  -3   0   6    0.66    0.43
  -3   0   6    0.12    0.46
  -3   0   6    0.25    0.39
  -3   0   6   -0.10    0.33
  -3   0   5  167.74   15.59
  -3   0   5  170.26   15.74
  -3   0   5  189.32   15.95
  -3   0   5  165.93   15.63
  -3   0   5  168.24   15.74
  -3   0   4    0.93    0.50
  -3   0   4   -0.05    0.22
  -3   0   4    0.93    0.23
  -3   0   4   -0.32    0.57
  -3   0   4    0.65    0.42
  -3   0   4    0.51    0.58
  -3   0   4    0.56    0.41
   3   0  -3  468.95   43.51
  -3   0   3  537.75   44.01
  -3   0   3  526.61   43.75
  -3   0   3  507.41   43.54
  -3   0   3  435.83   43.57
  -3   0   3  575.08   43.96
  -3   0   3  526.13   44.36
   3   0  -3  464.90   43.55
  -3   0   3  533.50   44.19
  -3   0   3  517.36   43.94
  -3   0   3  543.50   43.76
  -3   0   2    0.10    0.12
   3   0  -2    0.05    0.10
  -3   0   2    0.13    0.27
  -3   0   2   -0.03    0.13
  -3   0   2    0.27    0.15
  -3   0   2   -0.06    0.24
  -3   0   2    0.03    0.14
  -3   0   2    0.24    0.35
  -3   0   2    0.19    0.38
   3   0  -2    0.05    0.16
  -3   0   2    0.07    0.27
   3   0  -1   48.80    4.98
  -3   0   1   55.58    5.03
  -3   0   1   52.60    5.01
   3   0  -1   54.29    5.00
  -3   0   1   51.92    5.22
  -3   0   1   54.69    4.94
  -3   0   1   61.12    4.99
   3   0   0    0.13    0.19
  -3   0   0   -0.07    0.15
  -3   0   0   -0.11    0.43
   3   0   1  251.10   22.15
  -3   0  -1  251.52   22.25
  -3   0  -1  240.33   22.62
   3   0   2    0.04    0.21
  -3   0  -2    0.09    0.23
   3   0   2    0.02    0.11
   3   0   3  790.18   73.25
   3   0   3  874.23   73.37
   3   0   3  861.61   73.67
   3   0   4    0.27    0.32
   3   0   4    0.05    0.28
  -3   0  -4    0.05    0.35
   3   0   5 2243.12  210.99
   3   0   5 2632.79  210.63
   3   0   5 2391.96  210.62
  -3   0  -5 2296.40  210.52
   3   0   6    0.14    0.57
   3   0   6    0.56    0.44
   3   0   6   -0.10    0.49
   3   0   6    0.06    0.32
  -3   0  -6    0.38    0.36
   3   0   7  368.83   37.57
   3   0   7  461.36   37.26
  -3   0  -7  418.29   36.90
   3   0   7  368.50   38.54
   3   0   8   -0.12    0.52
   3   0   8    0.59    0.86
  -3   0  -8   -0.08    0.43
   3   0   8    1.25    1.57
   3   0   9   96.82   11.26
   3   0   9  126.07   10.92
  -3   0  -9  102.46   10.23
   3   0   9  111.57   12.33
   3   0  10    0.26    1.05
   3   0  10    0.17    0.67
   3   0  10    0.39    0.41
   3   0  10    0.24    0.37
   3   0  10    0.50    0.34
   3   0  10   -0.72    1.28
   3   0  11   17.16    3.89
   3   0  11   24.47    3.95
   3   0  11   20.41    3.06
   3   0  11   13.23    1.93
   3   0  11   20.17    2.15
   3   0  12   -0.15    0.53
   3   0  12   -0.33    1.19
   3   0  12   -0.45    0.90
  -3   0 -12    0.18    0.43
   3   0  12    0.14    0.41
   3   0  13    8.06    1.41
   3   0  13    7.09    2.49
   3   0  13    8.32    2.21
  -3   0 -13    7.78    1.25
   3   0  14    0.10    0.64
   3   0  14    0.41    1.26
  -3   0 -14    0.53    0.56
   3   0  15    2.08    0.96
   3   0  15    0.43    1.24
  -3   0 -15    3.13    0.88
   3   0  16    0.77    0.92
   3   0  16   -0.46    1.28
  -3   0 -16    0.18    0.71
  -3   0 -17   89.57    8.67
  -3   0 -18    0.19    0.64
  -3   0 -19    0.65    0.73
  -3   0 -19    0.25    0.70
  -3   0 -20   -0.26    0.65
  -3   0 -20    0.60    0.73
  -3   0 -21    0.08    0.52
  -3   0 -21   -0.45    0.68
  -3   0 -22   -0.10    0.61
  -3   1  22    2.16    0.77
  -3  -1  22    1.64    0.74
  -3   1  22    0.45    0.63
  -3  -1  21    0.49    0.77
  -3   1  21    1.75    0.86
  -3   1  20    2.76    1.02
  -3  -1  20    1.13    1.02
  -3   1  19    1.04    0.91
  -3  -1  19    2.36    1.07
  -3   1  19    1.64    0.84
  -3   1  19    2.09    0.87
  -3   1  18   -0.24    0.99
  -3  -1  18    0.39    0.98
  -3   1  18    0.72    0.79
  -3   1  18    0.71    0.71
  -3  -1  17    0.26    0.98
  -3   1  17   -0.24    0.97
  -3  -1  17   -0.16    1.19
  -3  -1  17    0.55    0.69
  -3   1  17   -0.10    0.70
  -3   1  16    0.36    1.02
  -3  -1  16    0.39    1.19
  -3  -1  16    0.12    0.86
  -3  -1  16    1.12    1.15
  -3   1  16    0.68    0.91
  -3  -1  16    0.32    0.69
  -3   1  16   -0.10    0.74
  -3   1  16    1.14    1.65
  -3   1  16   -0.41    1.27
  -3  -1  16   -0.39    1.31
  -3   1  16    0.51    0.71
  -3  -1  16    0.10    0.75
  -3   1  15   20.92    3.99
  -3  -1  15   22.82    4.26
  -3  -1  15   20.60    3.10
  -3   1  15   21.86    2.77
  -3  -1  15   24.51    2.93
  -3   1  15   23.76    2.77
  -3  -1  15   21.71    2.72
  -3   1  15   18.70    4.03
  -3   1  15   20.93    4.35
  -3  -1  15   21.40    4.22
  -3   1  15   20.93    2.66
  -3  -1  15   18.55    2.63
  -3   1  14   28.57    4.39
  -3  -1  14   24.93    4.26
  -3   1  14   23.36    2.93
  -3  -1  14   23.76    3.29
  -3  -1  14   25.88    3.06
  -3   1  14   22.80    3.12
  -3  -1  14   22.80    2.86
  -3   1  14   25.07    2.92
  -3   1  14   25.03    4.48
  -3  -1  14   21.45    4.19
  -3   1  14   19.91    4.01
  -3   1  14   26.60    2.95
  -3  -1  14   25.89    2.95
  -3   1  13    3.66    1.51
  -3  -1  13    6.01    1.85
  -3   1  13    3.84    0.94
  -3  -1  13    3.94    1.02
  -3  -1  13    2.70    1.20
  -3   1  13    3.64    1.19
  -3  -1  13    3.51    0.88
  -3   1  13    4.14    0.95
  -3   1  13    3.56    1.54
  -3   1  13    4.28    0.91
  -3  -1  13    4.35    0.93
  -3   1  12    2.38    1.26
  -3  -1  12    2.61    0.72
  -3   1  12    1.57    1.14
  -3   1  12    3.61    1.41
  -3  -1  12    2.13    1.18
  -3   1  12    2.93    0.93
  -3   1  12    3.30    0.80
  -3  -1  12    2.25    0.75
  -3  -1  12    2.83    0.99
  -3   1  12    2.53    0.69
  -3  -1  12    2.52    0.77
  -3  -1  12    3.34    0.76
  -3   1  12    2.75    0.74
  -3   1  11  262.56   23.07
   3   1 -11  239.22   22.23
  -3   1  11  267.86   23.02
  -3  -1  11  254.42   22.96
  -3   1  11  246.37   23.57
  -3   1  11  224.94   21.78
  -3  -1  11  236.69   21.92
  -3   1  11  258.93   21.70
  -3  -1  11  248.91   21.73
  -3   1  11  245.56   21.65
  -3  -1  11  225.19   21.63
  -3  -1  11  228.14   21.72
  -3   1  11  237.41   21.63
  -3  -1  11  237.45   21.65
  -3   1  10   20.75    3.32
  -3  -1  10   21.96    3.01
  -3   1  10   17.00    2.74
   3   1 -10   17.91    2.51
  -3   1  10   17.21    2.84
  -3   1   9    1.06    0.84
  -3   1   9    1.25    0.70
  -3  -1   9    1.19    0.73
  -3  -1   9    0.17    0.60
   3   1  -9    1.48    0.72
  -3   1   9    0.30    0.74
  -3  -1   8  212.28   21.03
  -3   1   8  225.10   21.01
  -3  -1   8  247.35   21.74
  -3   1   8  241.84   21.68
   3   1  -8  229.91   20.84
  -3  -1   8  210.67   21.17
   3  -1  -8  235.77   20.77
  -3   1   7   33.52    3.56
  -3  -1   7   30.60    3.59
  -3  -1   7   32.59    3.97
  -3   1   7   31.57    3.92
  -3  -1   7   28.90    3.50
   3   1  -7   34.37    3.54
  -3  -1   7   25.50    3.54
  -3   1   6  108.86   10.93
  -3   1   6  114.57   10.88
  -3  -1   6  110.51   10.97
  -3  -1   6  114.53   11.09
  -3  -1   6  144.58   11.53
  -3   1   6  125.34   11.41
  -3   1   6  118.41   11.08
  -3  -1   6  117.26   11.14
  -3  -1   6  109.28   10.91
  -3   1   5 1111.26  100.86
  -3  -1   5 1169.76  101.00
  -3   1   5 1178.56  100.76
  -3  -1   5 1071.61  100.86
  -3  -1   5 1466.86  101.23
  -3  -1   5 1136.25  101.00
  -3   1   5 1036.58  101.07
  -3   1   5 1073.84  101.34
  -3   1   5 1169.24  100.93
  -3  -1   5 1089.32  100.81
  -3   1   4  890.41   75.02
  -3  -1   4  863.71   75.13
  -3  -1   4  831.16   75.02
  -3   1   4  903.12   74.86
  -3   1   4  790.33   74.64
  -3   1   4  812.70   74.75
  -3  -1   4 1031.19   75.13
  -3  -1   4  836.67   75.16
  -3   1   4  873.06   75.18
  -3  -1   4  905.95   75.86
  -3   1   4  744.76   75.31
  -3   1   4  883.99   75.02
  -3   1   4  833.82   75.14
  -3  -1   4  825.22   74.95
  -3   1   3 3215.46  270.53
  -3   1   3 3221.41  270.76
  -3  -1   3 3344.34  270.84
  -3  -1   3 3232.98  270.90
  -3  -1   3 3172.73  270.60
  -3  -1   3 3446.05  271.00
  -3   1   3 3054.47  270.58
  -3   1   3 3106.32  270.49
  -3   1   3 2823.80  270.75
   3   1  -3 2780.92  270.47
  -3  -1   3 3314.45  270.72
   3   1  -3 3135.86  270.54
  -3  -1   3 2853.03  270.58
  -3   1   3 2543.08  270.89
  -3  -1   3 3006.08  271.35
  -3   1   3 3172.09  270.94
  -3   1   3 3373.92  270.74
  -3   1   2  337.42   32.26
  -3   1   2  332.71   32.33
  -3   1   2  360.00   32.51
  -3  -1   2  374.53   32.64
  -3  -1   2  347.69   32.61
  -3   1   2  379.07   32.19
  -3   1   2  360.36   32.37
  -3  -1   2  370.01   32.77
  -3  -1   2  319.53   32.75
  -3   1   2  355.68   32.71
  -3  -1   2  370.36   32.89
   3   1  -2  389.15   32.34
  -3   1   2  407.11   32.35
  -3   1   2  390.39   32.38
  -3  -1   2  359.26   32.38
  -3   1   1  235.17   23.64
  -3   1   1  262.58   23.40
  -3  -1   1  249.90   24.17
  -3   1   1  232.56   23.58
  -3   1   1  274.80   23.68
  -3  -1   1  248.76   23.66
  -3  -1   1  237.38   23.91
  -3  -1   1  292.59   24.05
  -3   1   1  279.26   23.51
  -3  -1   1  264.02   24.57
   3   1  -1  303.18   23.74
  -3   1   1  261.27   24.12
  -3   1   1  276.05   23.54
  -3   1   1  309.65   23.65
  -3   1   0 1620.80  150.56
  -3   1   0 1594.37  150.62
   3   1   0 1818.43  150.62
  -3  -1   0 1834.69  151.64
  -3   1   0 1572.88  150.84
  -3  -1   0 1862.78  150.81
  -3  -1   0 1844.24  150.73
   3   1   1 4971.58  477.65
  -3  -1  -1 7318.75  478.06
  -3   1  -1 5416.23  477.79
  -3   1  -1 5727.89  477.79
  -3   1  -1 5448.67  477.82
  -3  -1  -1 7142.44  477.96
  -3  -1  -1 6587.84  478.62
   3   1   1 5610.62  477.79
  -3   1  -1 3105.13  477.79
   3   1   2 3497.61  335.07
  -3   1  -2 4179.90  335.10
  -3  -1  -2 4317.89  335.19
   3  -1   2 3474.24  334.83
  -3   1  -2 4112.28  335.12
   3   1   2 4329.54  335.32
   3   1   2 3713.23  335.07
   3   1   3   77.76    8.03
   3  -1   3   76.31    8.05
   3  -1   3   86.70    7.93
  -3   1  -3   78.87    7.92
   3  -1   3   99.64    7.82
   3   1   3  101.88    8.26
   3   1   3   81.45    7.79
   3   1   3   83.94    7.93
  -3   1  -3   84.27    7.92
   3  -1   4  488.60   45.62
   3  -1   4  572.17   45.51
   3   1   4  445.50   45.72
  -3   1  -4  521.21   45.61
   3  -1   4  493.34   45.52
   3   1   4  524.16   45.53
   3   1   4  492.63   45.54
   3   1   4  594.61   45.93
  -3   1  -4  515.40   45.53
  -3   1  -4  509.85   45.55
   3   1   5    4.77    0.89
   3  -1   5    4.94    1.24
   3   1   5    3.67    1.05
   3  -1   5    4.84    0.84
   3  -1   5    5.42    0.90
   3  -1   5    8.23    1.09
  -3  -1  -5    4.75    0.82
   3   1   5    7.40    1.32
  -3   1  -5    3.87    0.82
   3   1   5    4.85    0.91
  -3   1  -5    5.36    0.85
   3   1   5    2.99    0.74
   3   1   5    2.78    1.55
   3   1   6  125.11   13.75
   3  -1   6  159.83   13.43
   3  -1   6  146.38   14.10
   3   1   6  148.87   13.55
   3  -1   6  153.95   13.48
   3   1   6  139.19   13.34
   3   1   6  147.82   13.79
  -3  -1  -6  144.93   13.27
  -3   1  -6  144.59   13.28
  -3   1  -6  145.35   13.36
   3   1   6  132.69   14.67
   3   1   7  275.62   29.46
   3  -1   7  332.58   29.93
   3   1   7  336.78   29.26
   3  -1   7  356.43   29.23
   3   1   7  314.84   29.42
  -3  -1  -7  315.46   28.84
   3   1   7  329.19   30.70
  -3   1  -7  323.52   28.96
   3  -1   8   30.96    4.45
   3   1   8   35.44    4.02
   3  -1   8   37.87    3.97
   3   1   8   28.48    4.12
  -3   1  -8   32.14    3.60
   3  -1   8   22.14    4.78
   3   1   8   42.12    5.52
   3   1   9    3.77    1.39
   3  -1   9    2.98    1.49
   3   1   9    2.67    1.10
   3  -1   9    3.22    1.03
   3  -1   9    4.93    2.10
  -3   1  -9    2.15    0.82
   3   1   9    3.21    1.78
   3   1  10   21.69    4.47
   3  -1  10   18.81    4.31
  -3   1 -10   24.32    3.12
   3  -1  10   22.63    4.11
   3   1  10   28.32    3.72
   3  -1  10   32.73    3.82
   3   1  10   24.94    3.99
   3  -1  10   30.01    2.93
   3  -1  10   24.27    2.74
   3   1  10   30.32    2.88
   3  -1  10   22.98    2.83
   3   1  11   11.26    2.62
   3  -1  11    8.46    2.52
   3   1  11    8.85    2.07
   3  -1  11   11.38    2.25
   3  -1  11    8.52    1.40
   3   1  11    8.73    1.35
   3  -1  11    7.66    1.40
   3  -1  11    9.99    1.34
  -3  -1 -11   10.10    1.29
  -3   1 -11    9.29    1.69
   3   1  11    8.32    2.73
   3   1  12    2.78    1.60
   3  -1  12    2.55    1.76
   3   1  12    3.72    1.54
   3  -1  12    7.55    1.26
   3  -1  12    4.84    0.98
   3   1  12    5.50    1.08
   3  -1  12    4.53    0.94
  -3  -1 -12    3.28    0.82
   3   1  12    2.42    1.73
   3   1  13   19.15    4.58
   3   1  13   28.17    4.81
   3  -1  13   31.29    5.34
   3   1  13   28.08    4.42
   3   1  13   22.75    3.12
   3  -1  13   28.55    3.25
   3  -1  13   33.80    3.29
  -3   1 -13   29.41    3.11
  -3  -1 -13   29.65    3.09
   3  -1  14   42.06    6.97
   3   1  14   45.70    6.74
   3  -1  14   39.45    4.83
   3   1  14   45.51    4.84
  -3  -1 -14   49.76    4.75
  -3   1 -14   50.25    4.77
   3  -1  14   45.80    4.87
   3  -1  15   29.78    5.89
   3   1  15   27.34    5.33
  -3   1 -15   35.41    3.74
  -3  -1 -15   34.04    3.72
   3  -1  15   36.77    3.97
   3   1  15   33.62    3.83
  -3  -1 -16    2.95    0.98
  -3   1 -16    5.44    1.19
   3  -1  16    3.85    2.37
   3  -1  16    4.01    1.30
   3  -1  17   27.52    3.25
  -3   1 -17   22.04    2.92
  -3  -1 -17   25.26    2.95
  -3  -1 -18   -0.19    0.68
  -3   1 -18    0.47    0.78
  -3  -1 -18    0.26    0.75
  -3   1 -19   39.99    4.38
  -3   1 -19   38.75    4.55
  -3  -1 -19   45.14    4.79
  -3   1 -20    2.26    0.89
  -3   1 -20    4.26    1.10
  -3  -1 -20    4.49    1.25
  -3   1 -21    3.61    0.92
  -3   1 -21    2.05    0.83
  -3  -1 -21    3.77    1.17
  -3   1 -22    0.34    0.50
  -3  -1 -22    0.33    0.67
   3   2 -22    0.94    0.57
  -3   2  22    0.42    0.61
  -3  -2  22    1.23    0.69
  -3   2  22    1.34    0.66
   3  -2 -22    0.22    0.70
  -3  -2  21    2.53    0.99
  -3   2  21    4.00    1.00
   3   2 -21    2.69    0.86
  -3  -2  20    4.12    1.24
  -3   2  20    3.62    1.12
  -3   2  19    0.22    0.77
  -3   2  19    0.09    0.73
  -3  -2  19    1.27    1.00
  -3   2  19    0.93    0.76
  -3   2  18    2.99    1.05
  -3   2  18    1.37    0.97
  -3  -2  18    2.79    1.19
  -3  -2  18    4.59    1.60
  -3   2  18    3.38    1.01
  -3  -2  17    0.17    1.21
  -3   2  17    1.82    1.00
  -3  -2  17    1.73    1.03
  -3   2  17    1.73    0.96
  -3  -2  17    2.83    0.97
  -3   2  17    2.02    0.96
  -3   2  16    6.75    2.72
  -3  -2  16   16.68    3.72
  -3  -2  16   15.94    2.28
  -3   2  16   14.22    2.07
  -3  -2  16   15.86    2.68
  -3   2  16   13.89    2.11
  -3  -2  16   15.44    2.13
  -3   2  16   12.82    3.32
  -3   2  16   15.31    3.62
  -3   2  16    8.49    2.84
  -3  -2  16   12.43    3.36
  -3   2  16   12.11    1.97
  -3   2  15   14.01    3.15
  -3  -2  15   12.67    3.18
  -3   2  15   13.39    1.97
  -3  -2  15   12.58    2.38
  -3  -2  15   14.12    2.07
  -3   2  15   13.50    1.92
  -3  -2  15   13.56    1.95
  -3   2  15   12.06    3.06
  -3   2  15    6.97    2.72
  -3   2  15    9.55    2.80
  -3  -2  15    7.76    2.77
  -3   2  15   12.56    1.84
  -3   2  14  117.51   13.02
  -3  -2  14  127.95   13.45
  -3  -2  14  120.11   11.87
  -3   2  14  122.31   11.44
  -3  -2  14  137.37   11.70
  -3  -2  14  119.78   11.44
  -3   2  14  118.22   11.39
  -3   2  14  106.57   12.94
  -3   2  14  107.39   13.13
  -3  -2  14  119.22   11.44
  -3   2  14  122.43   11.40
  -3  -2  13    0.28    1.01
  -3   2  13   -0.26    0.80
  -3   2  13   -0.25    0.66
  -3  -2  13    0.10    0.54
  -3  -2  13   -0.26    0.93
  -3  -2  13    0.34    0.44
  -3   2  13    0.24    0.53
  -3   2  13    1.49    1.30
  -3   2  13   -0.83    1.15
  -3   2  13    0.24    0.49
  -3  -2  13    0.43    0.55
  -3  -2  12    4.57    0.95
  -3   2  12    4.59    1.60
  -3   2  12    3.42    1.60
  -3   2  12    7.04    1.90
  -3  -2  12    4.70    1.61
  -3   2  12    3.01    0.85
  -3  -2  12    5.82    1.10
  -3  -2  12    6.86    1.39
  -3   2  12    3.95    0.88
  -3  -2  12    5.10    1.10
  -3   2  12    5.23    0.98
  -3  -2  12    4.42    0.93
   3   2 -11   18.47    2.62
  -3   2  11   19.53    3.23
  -3   2  11   15.92    2.95
  -3   2  11   15.31    2.81
  -3  -2  11   18.94    3.12
  -3  -2  11   20.57    2.52
  -3   2  11   18.40    2.14
  -3  -2  11   18.35    2.20
  -3   2  11   18.93    2.14
  -3  -2  11   16.65    2.12
  -3  -2  11   21.39    2.32
  -3   2  11   18.03    2.13
  -3  -2  11   15.95    2.10
  -3   2  10   40.12    5.02
   3   2 -10   34.92    4.49
  -3   2  10   43.86    5.00
  -3  -2  10   41.66    5.08
  -3   2  10   37.16    4.17
  -3  -2  10   40.44    4.14
  -3  -2  10   45.73    4.30
  -3  -2  10   40.75    4.20
  -3   2  10   43.89    4.13
  -3   2   9  440.43   37.24
  -3  -2   9  387.26   37.25
  -3  -2   9  394.54   37.41
   3   2  -9  406.49   36.85
  -3   2   9  410.64   37.28
  -3  -2   9  416.50   37.24
  -3   2   8   20.54    2.74
  -3  -2   8   21.47    2.90
   3   2  -8   24.72    2.75
  -3  -2   8   20.84    2.94
  -3   2   8   19.00    2.80
  -3  -2   8   17.80    2.72
  -3   2   7  301.31   25.96
  -3  -2   7  264.89   26.05
  -3  -2   7  299.92   26.21
  -3  -2   7  281.80   26.18
   3   2  -7  289.39   25.87
  -3  -2   7  270.94   25.99
  -3   2   7  291.02   26.08
  -3  -2   6  220.63   20.31
  -3   2   6  243.46   20.14
  -3  -2   6  204.62   20.25
  -3  -2   6  205.51   20.19
  -3  -2   6  217.72   20.35
  -3   2   6  229.70   20.27
  -3   2   5   36.35    3.94
  -3   2   5   37.01    4.02
  -3  -2   5   39.65    4.29
  -3   2   5   44.64    4.10
  -3  -2   5   40.24    4.33
  -3  -2   5   36.15    4.24
  -3   2   5   41.61    4.25
  -3  -2   5   37.64    4.22
  -3   2   5   39.41    4.44
  -3   2   5   42.49    4.23
  -3   2   5   40.02    4.20
  -3   2   4   61.57    5.57
  -3   2   4   60.71    5.63
  -3  -2   4   52.98    5.78
  -3  -2   4   55.80    5.92
  -3  -2   4   59.91    5.94
  -3   2   4   55.64    5.49
  -3   2   4   56.09    5.58
  -3   2   4   67.66    5.78
  -3   2   4   50.91    5.86
  -3  -2   4   57.40    5.84
  -3   2   4   57.38    5.72
  -3   2   4   58.65    5.68
  -3   2   4   54.37    5.69
  -3   2   4   62.38    5.76
  -3   2   4   60.58    6.04
  -3   2   3 2362.42  215.35
  -3   2   3 2492.00  215.22
  -3   2   3 2487.63  215.34
  -3  -2   3 2473.72  215.59
  -3  -2   3 2590.82  215.90
  -3  -2   3 2541.56  215.80
  -3  -2   3 2481.31  216.24
   3   2  -3 2317.57  215.28
  -3   2   3 2481.20  215.33
  -3   2   3 2412.29  215.36
  -3   2   3 2389.85  215.59
  -3   2   3 2337.12  215.72
  -3   2   3 2486.95  215.38
  -3   2   3 2611.46  215.43
  -3  -2   3 2577.73  215.63
   3   2  -3 2397.62  215.25
  -3   2   2   24.15    2.38
  -3  -2   2   23.60    2.35
  -3   2   2   21.89    2.15
  -3  -2   2   22.86    2.59
  -3  -2   2   20.92    2.89
  -3   2   2   17.64    2.30
  -3   2   2   19.76    2.28
   3   2  -2   21.30    2.36
  -3   2   2   26.45    2.82
  -3   2   2   21.82    2.24
  -3  -2   2   24.24    2.94
  -3   2   2   21.46    2.28
  -3   2   2   24.97    2.40
  -3  -2   2   18.54    2.55
   3   2  -2   23.06    2.37
  -3  -2   1  317.68   25.47
  -3   2   1  269.84   25.55
  -3   2   1  282.38   25.50
   3   2  -1  268.92   25.59
   3   2  -1  304.33   25.58
  -3   2   1  283.85   25.32
  -3  -2   1  281.31   25.94
  -3  -2   1  279.80   26.58
  -3   2   1  292.55   26.07
  -3  -2   1  264.46   26.02
  -3   2   0 1479.51  137.03
  -3   2   0 1435.69  136.95
  -3   2   0 1592.19  136.72
  -3  -2   0 1557.16  138.10
  -3   2   0 1707.79  137.77
   3   2   0 1634.59  137.06
   3   2   0 1528.26  137.13
  -3  -2   0 1288.61  137.19
  -3  -2   0 1976.09  137.37
  -3   2  -1   76.19    7.20
  -3   2  -1   81.40    7.17
   3   2   1   77.28    6.92
  -3  -2  -1   75.23    7.22
  -3   2  -1   78.19    7.08
  -3  -2  -1   63.83    7.19
  -3  -2  -1   72.39    7.81
  -3   2  -1   81.70    7.13
   3   2   1   74.89    7.34
  -3  -2  -2 1989.71  163.20
  -3   2  -2 1904.70  163.16
   3   2   2 1864.04  163.04
  -3   2  -2 1817.67  163.02
  -3   2  -2 1979.12  163.26
  -3  -2  -2 1698.46  163.08
  -3  -2  -2 2125.24  163.76
  -3   2  -2 1814.98  163.06
  -3   2  -2 2068.08  163.17
   3   2   2 1743.64  163.36
   3  -2   2 1884.07  163.26
   3   2   2 1428.13  163.57
   3   2   3  472.25   45.76
  -3  -2  -3  498.09   45.75
  -3   2  -3  535.36   45.80
  -3   2  -3  526.83   45.86
   3   2   3  514.00   46.10
  -3   2  -3  561.87   45.77
  -3   2  -3  550.97   45.80
   3   2   3  437.67   46.42
   3  -2   4  126.94   13.93
   3  -2   4  152.91   13.45
   3   2   4  136.22   13.68
  -3   2  -4  148.26   13.61
   3   2   4  143.71   13.96
   3   2   4  149.17   13.51
  -3   2  -4  154.08   13.59
  -3   2  -4  165.95   13.64
   3   2   4  150.81   14.61
   3  -2   5 1211.61   98.88
   3  -2   5 1091.81   98.86
   3   2   5  989.41   99.11
   3  -2   5 1071.38   99.29
  -3   2  -5 1220.30   99.04
   3   2   5 1087.06   98.93
  -3   2  -5 1167.50   98.93
   3   2   5 1058.19   99.30
  -3   2  -5 1137.42   98.92
   3   2   5 1159.74  100.21
   3  -2   6  272.08   25.57
   3  -2   6  280.73   25.95
   3  -2   6  303.80   25.72
   3  -2   6  308.69   26.75
   3   2   6  248.17   25.91
  -3   2  -6  301.20   25.65
   3   2   6  285.72   25.77
   3   2   6  274.35   26.08
  -3   2  -6  285.61   25.64
   3   2   6  310.58   27.22
   3   2   7  235.16   24.00
   3  -2   7  261.23   23.89
   3  -2   7  276.69   23.76
   3  -2   7  284.47   24.83
  -3   2  -7  257.71   23.53
   3   2   7  260.43   24.11
   3   2   7  259.64   23.82
  -3   2  -7  258.78   23.60
   3   2   7  262.51   25.12
   3   2   8 1263.71  119.93
   3  -2   8 1442.05  120.76
   3   2   8 1424.05  119.77
   3   2   8 1397.30  121.19
  -3   2  -8 1312.65  119.35
   3  -2   9   53.54    7.17
   3   2   9   53.14    6.63
   3   2   9   68.80    6.65
  -3   2  -9   60.47    6.12
   3   2   9   65.30    7.85
   3  -2   9   47.30    7.53
   3   2  10  120.48   14.38
  -3   2 -10  125.11   12.73
   3  -2  10  145.03   12.40
   3   2  10  118.00   13.45
   3  -2  10  120.58   14.08
   3  -2  10  127.86   12.22
   3  -2  10  149.57   12.34
   3   2  10  131.94   12.25
   3   2  11  281.74   29.38
  -3   2 -11  284.57   27.35
   3  -2  11  327.54   27.00
   3   2  11  301.95   26.75
   3   2  11  276.47   28.32
   3  -2  11  278.03   29.11
   3  -2  11  294.41   26.81
   3   2  11  277.83   26.75
   3  -2  11  328.37   26.91
   3   2  12   37.52    6.28
  -3   2 -12   35.19    4.62
   3  -2  12   39.12    6.26
   3   2  12   37.08    5.53
   3  -2  12   52.57    4.52
   3   2  12   39.38    4.13
   3  -2  12   42.36    4.23
   3  -2  12   43.43    4.28
   3   2  12   34.27    4.09
   3  -2  13   -0.87    1.73
   3   2  13   -0.64    1.15
   3   2  13    0.23    0.51
   3  -2  13    0.52    0.67
   3  -2  13    2.41    0.88
   3   2  13    0.16    0.57
   3  -2  13    1.65    0.67
  -3   2 -13    0.32    0.67
   3   2  13   -0.43    1.07
   3  -2  14    3.26    2.33
   3   2  14    6.03    2.15
   3   2  14    5.04    1.17
   3  -2  14    6.48    1.38
   3   2  14    5.84    1.23
   3  -2  14    6.73    1.28
  -3   2 -14    5.71    1.14
   3   2  14    7.09    2.49
   3   2  15   13.72    1.93
   3  -2  15   13.37    2.16
   3  -2  15   14.12    2.05
  -3   2 -15   13.64    1.90
   3  -2  15   10.37    3.38
   3   2  15   12.25    3.23
   3   2  16  160.74   15.62
   3  -2  16  189.13   16.00
  -3   2 -16  163.63   15.60
  -3  -2 -17  147.88   12.81
   3  -2  17  138.87   12.61
  -3   2 -17  131.21   12.34
  -3  -2 -18   26.30    3.19
   3   2  18   16.04    3.49
   3  -2  18   26.18    3.10
  -3   2 -18   21.06    2.73
  -3   2 -19    0.72    0.74
  -3  -2 -19    0.82    0.79
  -3   2 -20   17.71    2.34
  -3  -2 -20   21.40    2.82
  -3   2 -21   -0.15    0.61
  -3  -2 -21   -0.26    0.75
  -3   2 -22    1.45    0.60
  -3  -2 -22    1.22    0.85
   3   3 -22    2.94    0.76
  -3   3  22    2.39    0.85
  -3   3  22    8.67    1.11
  -3  -3  22    9.16    1.22
   3  -3 -22    1.23    0.88
  -3  -3  21    1.23    0.80
  -3   3  21    0.32    0.65
  -3   3  21   -0.39    0.64
   3   3 -21    0.49    0.56
  -3  -3  20    0.68    0.77
  -3   3  20    0.56    0.71
  -3   3  20    0.08    0.59
  -3   3  20   -0.12    0.68
  -3  -3  19    1.27    1.04
  -3   3  19    1.33    0.79
  -3  -3  19    0.32    1.08
  -3   3  19    1.03    0.88
  -3   3  18   14.14    1.98
  -3   3  18   12.01    2.01
  -3  -3  18   12.65    2.20
  -3   3  18   12.17    1.93
  -3  -3  18   15.56    2.70
  -3   3  17    9.59    1.65
  -3   3  17    7.83    1.64
  -3  -3  17   13.31    2.09
  -3   3  17   10.03    1.69
  -3  -3  17   10.06    2.20
  -3  -3  16   12.60    3.37
  -3  -3  16   14.86    3.61
  -3   3  16    7.03    2.66
  -3   3  16   12.97    3.11
  -3   3  16   16.25    2.09
  -3   3  16   11.83    1.95
  -3   3  16   13.69    2.10
  -3  -3  16   16.45    2.35
  -3  -3  16   16.97    2.73
  -3   3  15    1.59    1.51
  -3  -3  15    2.25    1.50
  -3   3  15    1.20    0.76
  -3   3  15    2.38    0.95
  -3  -3  15    1.85    0.90
  -3  -3  15    1.15    1.27
  -3   3  15    0.35    1.40
  -3   3  15    2.37    1.66
  -3   3  15    0.63    0.99
  -3   3  15    1.67    0.78
  -3   3  14    3.19    1.68
  -3  -3  14    6.41    2.16
  -3   3  14    4.91    1.13
  -3  -3  14    4.51    1.18
  -3   3  14    4.22    1.06
  -3  -3  14    5.79    1.65
  -3   3  14    3.86    1.00
  -3   3  14    3.86    1.94
  -3   3  14    3.83    1.62
  -3   3  14    3.41    1.75
  -3   3  14    5.45    1.09
  -3  -3  13   36.47    5.21
  -3   3  13   24.23    4.55
  -3  -3  13   36.23    3.88
  -3   3  13   33.10    3.67
  -3  -3  13   35.11    4.18
  -3  -3  13   35.23    3.74
  -3   3  13   35.88    3.70
  -3   3  13   33.08    5.09
  -3   3  13   29.34    4.75
  -3   3  13   28.92    4.78
  -3   3  13   35.59    3.70
  -3   3  12    3.91    1.60
  -3  -3  12    2.82    0.78
  -3   3  12    2.39    1.37
  -3   3  12    3.47    1.55
  -3   3  12    3.43    1.44
  -3  -3  12    3.17    1.36
  -3   3  12    3.20    0.82
  -3  -3  12    3.59    0.90
  -3   3  12    2.64    0.76
  -3  -3  12    4.40    1.03
  -3   3  12    2.94    0.77
  -3  -3  12    3.38    0.80
  -3   3  11  457.72   44.23
  -3   3  11  457.72   44.40
  -3   3  11  460.54   44.30
   3   3 -11  434.11   43.56
  -3   3  11  494.82   44.25
  -3  -3  11  490.50   44.53
  -3   3  11  499.53   42.99
  -3  -3  11  481.63   43.13
  -3  -3  11  488.89   43.04
  -3   3  11  490.77   42.98
  -3  -3  11  531.83   43.31
  -3   3  11  493.49   42.99
  -3  -3  11  463.85   43.01
  -3   3  10   64.02    6.83
  -3  -3  10   58.61    6.80
  -3   3  10   55.73    6.70
   3   3 -10   56.40    6.17
  -3  -3  10   62.50    6.76
  -3   3  10   56.55    6.64
  -3  -3  10   64.89    6.92
  -3   3  10   59.02    6.55
  -3   3  10   59.80    5.61
  -3  -3  10   55.37    5.68
  -3   3  10   59.16    5.60
  -3  -3  10   61.20    5.83
  -3   3  10   57.09    5.59
  -3  -3  10   54.24    5.61
  -3  -3   9    0.73    0.79
  -3  -3   9    1.16    0.75
   3   3  -9    0.23    0.59
  -3   3   9    0.66    0.92
  -3   3   9    0.99    0.86
  -3   3   9    1.93    1.06
  -3   3   9   -0.15    0.59
  -3  -3   9   -0.36    0.79
  -3  -3   8  124.26   12.07
   3   3  -8  122.64   11.68
  -3   3   8  120.03   12.08
  -3   3   8  113.38   11.90
  -3   3   8  121.44   12.00
  -3  -3   8  123.76   12.16
  -3  -3   8  124.05   12.18
  -3   3   8  131.02   11.94
   3   3  -7 2706.47  240.24
  -3  -3   7 2779.07  240.62
  -3   3   7 2613.10  240.43
  -3   3   7 2692.91  240.50
  -3   3   7 2598.68  240.51
  -3  -3   7 2760.44  240.64
  -3   3   7 2818.36  240.35
  -3  -3   7 2959.49  240.75
  -3  -3   6  135.88   13.23
  -3  -3   6  141.65   13.27
  -3   3   6  128.61   12.99
  -3   3   6  131.64   13.07
   3   3  -6  148.11   12.97
  -3   3   6  142.07   13.11
  -3   3   6  129.76   12.79
  -3  -3   6  145.31   13.22
  -3   3   6  145.03   12.94
  -3  -3   6  138.30   13.34
  -3   3   5  919.18   83.64
  -3  -3   5 1021.88   83.99
  -3   3   5  961.18   83.64
  -3   3   5  925.87   83.66
  -3  -3   5 1024.26   83.86
  -3  -3   5  938.45   84.04
  -3   3   5  908.44   83.49
  -3  -3   5  950.58   83.84
  -3   3   5  882.29   83.37
  -3   3   5  995.81   83.50
  -3   3   4  774.06   67.70
  -3   3   4  776.43   67.74
  -3   3   4  731.02   67.71
  -3  -3   4  725.40   68.11
  -3   3   4  755.32   68.14
  -3  -3   4  854.20   68.06
  -3   3   4  761.20   67.67
  -3  -3   4  757.23   68.29
  -3   3   4  783.05   67.50
  -3  -3   4  800.75   67.90
  -3   3   4  775.10   67.53
  -3  -3   4  739.21   68.00
  -3   3   4  726.95   67.55
  -3   3   3   66.60    5.71
  -3   3   3   56.95    5.73
  -3   3   3   57.68    5.67
  -3  -3   3   48.11    6.09
  -3   3   3   56.54    6.06
  -3   3   3   58.18    5.72
  -3  -3   3   61.07    5.96
  -3  -3   3   57.19    6.42
   3   3  -3   58.69    5.43
  -3   3   3   61.49    5.50
  -3  -3   3   58.60    5.83
  -3  -3   3   50.53    5.99
  -3   3   3   53.92    5.62
  -3  -3   2  255.63   26.15
  -3  -3   2  290.14   26.56
  -3   3   2  270.56   25.93
  -3  -3   2  251.34   26.26
   3   3  -2  280.43   25.46
  -3   3   2  276.81   25.53
  -3  -3   2  285.14   25.77
  -3   3   2  304.41   25.30
  -3  -3   2  292.86   25.71
  -3  -3   2  300.20   26.86
   3   3  -2  293.90   25.35
  -3   3   2  277.11   25.50
   3   3  -1   34.66    3.35
  -3  -3   1   30.15    4.28
  -3  -3   1   28.00    3.65
  -3   3   1   34.08    3.81
   3   3  -1   33.24    3.36
  -3   3   1   30.23    3.32
  -3   3   1   29.46    3.10
   3   3   0    0.28    0.44
   3   3   0    0.54    0.47
  -3  -3   0    0.75    0.54
   3   3   0    0.46    0.42
  -3  -3   0    0.40    0.71
  -3   3   0    0.94    0.64
  -3   3   0    0.56    0.37
  -3   3   0    0.63    0.37
   3   3   1 2582.84  214.33
  -3  -3  -1 2680.64  214.23
  -3   3  -1 2435.82  214.01
  -3  -3  -1 2324.44  215.02
   3   3   1 2543.59  214.39
   3   3   1 2083.94  214.04
  -3   3  -1 2409.01  214.13
  -3   3  -1 2539.71  213.87
  -3   3  -1 2369.19  214.06
  -3  -3  -1 2447.11  214.14
   3   3   2   17.60    2.05
   3   3   2   16.52    2.15
  -3   3  -2   16.56    1.84
  -3  -3  -2   13.80    2.31
  -3   3  -2   16.02    1.90
   3   3   2   15.39    2.26
  -3   3  -2   15.08    1.90
  -3   3  -2   16.25    1.74
  -3  -3  -2   16.47    1.95
  -3   3  -2   18.87    2.07
   3   3   2   13.01    1.69
  -3   3  -3    1.01    0.42
  -3   3  -3    0.58    0.43
   3   3   3    0.93    0.63
   3   3   3    1.86    0.62
  -3  -3  -3    1.52    0.53
  -3   3  -3    0.49    0.34
   3   3   3    0.34    0.32
  -3   3  -4   86.38    7.63
   3   3   4   84.10    8.47
  -3   3  -4   81.86    7.54
   3   3   4   73.49    7.63
   3   3   4   80.98    7.96
  -3   3  -4   79.64    7.61
  -3  -3  -4   73.75    7.53
   3   3   4   73.42    7.55
  -3   3  -4   84.46    7.74
  -3   3  -5   15.58    1.90
   3   3   5   14.54    2.55
   3   3   5   12.44    1.87
  -3   3  -5   14.24    1.84
   3   3   5   16.64    2.27
   3  -3   5   12.07    2.32
   3   3   5   13.16    1.91
  -3   3  -5   16.25    1.97
  -3   3  -6  112.07   10.37
   3   3   6  113.57   10.42
   3   3   6  109.88   10.45
   3   3   6  117.28   11.60
  -3   3  -6  107.07   10.34
   3   3   6  112.78   10.84
   3   3   6  100.43   10.51
   3  -3   6   92.61   10.78
  -3   3  -6  119.90   10.50
   3   3   7  112.23   10.61
  -3   3  -7  111.68   10.46
   3   3   7  109.77   11.73
  -3   3  -7  110.70   10.46
   3   3   7  115.50   10.96
   3  -3   7  115.04   11.75
   3  -3   7  103.17   10.92
   3   3   7  101.32   10.72
  -3   3  -8  172.23   16.09
   3   3   8  162.12   17.46
   3   3   8  178.97   16.40
  -3   3  -8  167.57   16.10
   3  -3   8  178.79   16.66
   3  -3   8  201.04   17.79
   3   3   8  164.94   16.54
   3   3   9  294.43   26.85
   3   3   9  302.31   28.29
  -3   3  -9  291.22   26.51
   3  -3   9  313.31   28.22
   3   3   9  280.32   27.04
   3  -3   9  268.53   25.87
   3  -3   9  311.62   25.97
   3   3  10   70.42    9.06
  -3   3 -10   68.50    7.49
   3  -3  10   87.67    7.20
   3   3  10   66.83    6.87
   3  -3  10   82.79    9.32
   3   3  10   66.47    8.07
   3  -3  10   74.63    6.97
   3   3  10   69.13    6.90
   3  -3  10   77.82    7.04
  -3   3 -11   48.71    5.46
   3   3  11   45.00    6.87
   3   3  11   45.63    4.78
   3  -3  11   54.88    5.08
   3  -3  11   41.22    6.73
   3   3  11   40.31    5.88
   3  -3  11   50.08    4.90
   3   3  11   46.45    4.82
   3  -3  11   53.88    4.98
   3   3  12   23.28    4.67
  -3   3 -12   22.67    3.37
   3  -3  12   30.42    3.20
   3   3  12   26.41    2.90
   3   3  12   21.04    3.90
   3  -3  12   24.20    4.99
   3  -3  12   29.59    3.05
   3   3  12   24.24    2.87
   3  -3  12   25.92    3.03
  -3   3 -13   22.76    3.41
   3   3  13   20.03    4.48
   3  -3  13   20.85    4.92
   3   3  13   19.50    3.96
   3  -3  13   26.70    3.13
   3   3  13   25.98    2.88
   3  -3  13   26.90    3.02
   3  -3  13   26.27    3.04
   3   3  13   25.40    2.89
   3  -3  14   11.88    3.66
   3   3  14   10.07    2.79
   3  -3  14   14.99    2.19
   3   3  14   13.12    1.86
   3  -3  14   11.99    1.96
  -3   3 -14   16.49    1.93
   3  -3  14   15.69    2.08
  -3   3 -14   10.81    2.28
   3   3  14    8.49    2.99
   3   3  15   41.36    6.99
   3   3  15   36.86    6.25
   3  -3  15   36.01    7.05
   3   3  15   49.16    4.89
   3  -3  15   46.70    4.99
  -3   3 -15   45.97    4.81
   3  -3  15   48.87    5.08
   3  -3  16   15.52    2.25
  -3   3 -16   12.87    1.95
   3   3  16   14.82    2.04
  -3  -3 -16   12.27    2.15
   3  -3  16   13.99    2.25
   3   3  17   33.31    3.56
  -3  -3 -17   36.45    3.94
  -3   3 -17   28.06    3.42
   3  -3  17   32.39    3.78
   3   3  18   13.04    1.80
   3  -3  18   11.25    2.00
  -3  -3 -18   10.24    1.96
   3   3  18    8.28    2.38
  -3   3 -18   10.67    1.73
  -3  -3 -19   17.77    2.63
   3  -3  19   18.23    2.45
   3   3  19   10.88    2.71
  -3   3 -19   17.85    2.27
  -3   3 -20    2.00    0.78
  -3  -3 -20    2.52    1.12
  -3   3 -21    2.52    0.79
  -3  -3 -21    2.18    1.05
  -3   3 -22    0.29    0.46
  -3  -3 -22   -0.78    0.79
  -3  -4  22    0.13    0.52
  -3   4  22    0.06    0.45
  -3   4  22   -0.07    0.43
   3   4 -22   -0.10    0.40
  -3   4  21    6.87    1.21
  -3  -4  21    9.10    1.45
  -3   4  21    6.39    1.27
   3   4 -21    4.66    1.02
  -3  -4  20    4.60    1.22
  -3   4  20    5.27    1.14
  -3   4  20    3.42    0.93
  -3   4  20    2.64    1.02
  -3   4  19    2.49    0.97
  -3   4  19    5.16    1.15
  -3  -4  19    3.98    1.49
  -3  -4  19    4.62    1.26
  -3   4  19    2.73    1.08
  -3   4  18    1.01    0.78
  -3  -4  18    2.24    1.50
  -3  -4  18    2.42    1.15
  -3   4  18    1.37    0.87
  -3   4  17    3.70    1.09
  -3   4  17    1.34    0.91
  -3  -4  17    3.44    1.22
  -3  -4  17    3.21    1.61
  -3   4  16   56.59    6.06
  -3  -4  16   63.29    6.84
  -3   4  16   58.04    6.07
  -3   4  16   57.05    6.11
  -3  -4  16   69.83    6.60
  -3  -4  15   10.85    3.05
  -3   4  15    6.59    2.23
  -3   4  15    8.74    2.68
  -3   4  15   10.55    1.63
  -3  -4  15   12.36    1.95
  -3   4  15    9.92    1.66
  -3  -4  15    8.18    2.05
  -3   4  15    9.32    1.66
  -3  -4  14    6.69    2.41
  -3   4  14    7.32    2.15
  -3   4  14    8.16    2.47
  -3   4  14    8.08    1.40
  -3   4  14    8.21    1.41
  -3   4  14    7.40    1.41
  -3  -4  14    8.72    1.63
  -3  -4  14    8.78    1.90
  -3  -4  13   19.69    3.55
  -3   4  13   12.52    1.92
  -3  -4  13   17.03    2.27
  -3   4  13   14.59    1.98
  -3   4  13   13.14    2.98
  -3   4  13   12.87    2.84
  -3   4  13   15.60    2.99
  -3   4  13   18.51    2.09
  -3  -4  12   42.57    5.61
  -3   4  12   35.15    3.90
  -3   4  12   36.51    3.93
  -3  -4  12   37.77    4.13
  -3   4  12   42.25    4.00
  -3   4  12   38.73    5.32
  -3   4  12   35.78    5.00
  -3   4  12   35.94    5.17
  -3   4  12   38.68    3.94
  -3   4  12   33.35    4.97
  -3   4  11   63.62    8.38
  -3   4  11   79.34    8.55
  -3   4  11   70.99    8.57
  -3  -4  11   76.77    8.69
  -3  -4  11   78.29    8.90
  -3   4  11   73.30    7.32
  -3   4  11   74.07    7.33
  -3  -4  11   73.71    7.53
  -3  -4  11   77.43    7.53
  -3   4  11   80.66    7.36
  -3  -4  11   87.12    7.72
  -3   4  11   84.35    7.39
  -3   4  11   75.19    8.66
  -3   4  10  341.28   33.42
  -3   4  10  355.89   33.51
  -3  -4  10  366.23   33.70
  -3  -4  10  368.40   33.62
  -3   4  10  322.26   33.19
   3   4 -10  328.68   32.81
  -3   4  10  330.75   33.17
  -3  -4  10  392.96   33.90
  -3  -4  10  360.41   32.39
  -3   4  10  341.48   32.17
  -3  -4  10  353.34   32.36
  -3   4  10  373.18   32.20
  -3  -4  10  416.57   32.60
  -3   4  10  382.85   32.23
  -3   4  10  376.26   33.64
  -3   4   9   60.53    6.79
  -3  -4   9   62.82    7.22
  -3   4   9   59.74    6.83
  -3   4   9   55.92    6.86
  -3  -4   9   69.96    7.27
  -3   4   9   53.77    6.81
  -3  -4   9   67.27    7.23
   3   4  -9   61.92    6.58
  -3   4   9   73.81    6.04
  -3  -4   9   56.99    6.10
  -3  -4   8   89.29    9.11
  -3   4   8   82.90    8.76
   3   4  -8   86.39    8.43
  -3   4   8   79.86    8.62
  -3   4   8   82.16    8.76
  -3  -4   8   93.57    9.03
  -3  -4   8   82.45    8.90
  -3  -4   7  400.43   37.32
  -3   4   7  402.59   36.85
  -3   4   7  391.46   36.92
  -3  -4   7  426.42   37.16
  -3   4   7  405.43   36.99
   3   4  -7  418.60   36.70
  -3  -4   7  411.47   37.26
  -3   4   6 3336.09  318.76
  -3  -4   6 3873.74  319.41
  -3  -4   6 3660.87  319.53
  -3  -4   6 4063.19  319.25
  -3   4   6 3732.95  319.01
   3   4  -6 3373.06  318.70
  -3  -4   6 3667.89  319.43
  -3   4   6 3688.18  318.91
  -3   4   5  598.30   54.00
  -3  -4   5  659.49   54.28
  -3  -4   5  571.52   54.63
  -3  -4   5  629.37   54.48
  -3  -4   5  578.47   54.21
  -3   4   5  569.58   53.84
   3   4  -5  652.92   53.94
  -3   4   5  623.75   54.05
  -3   4   5  602.83   53.98
  -3   4   5  602.76   54.59
  -3  -4   5  579.10   54.60
  -3   4   4   81.17    7.75
  -3  -4   4   75.26    8.09
  -3  -4   4   74.20    8.45
  -3  -4   4   84.72    7.89
  -3  -4   4   73.66    7.97
  -3   4   4   81.33    7.68
  -3   4   4   78.60    7.66
  -3   4   4   82.03    8.26
  -3  -4   4   75.30    8.42
  -3   4   3    9.20    1.26
  -3  -4   3    3.93    1.17
  -3  -4   3    6.62    1.16
  -3  -4   3    6.03    1.76
   3   4  -3    5.01    0.87
  -3  -4   3    4.97    1.25
  -3   4   3    4.61    1.01
  -3   4   3    4.95    1.28
  -3  -4   3   11.24    2.09
  -3   4   2  422.91   37.90
  -3  -4   2  463.14   38.00
  -3  -4   2  411.16   39.49
   3   4  -2  434.30   37.69
   3   4  -2  407.91   37.59
  -3   4   2  423.48   37.83
  -3  -4   2  437.20   39.07
  -3   4   2  390.30   38.27
  -3   4   1  951.30   82.71
   3   4  -1 1003.79   82.50
  -3  -4   1  914.57   82.72
  -3   4   1  931.25   82.64
  -3  -4   1  909.07   84.05
  -3  -4   1  836.51   83.19
  -3   4   1  923.84   83.17
  -3   4   0  747.25   65.87
   3   4   0  777.17   65.74
  -3   4   0  736.19   66.45
  -3  -4   0  645.02   67.05
  -3   4  -1    1.55    0.59
   3   4   1    0.84    0.52
   3   4   1    1.65    0.68
   3   4   1    2.14    0.65
  -3   4  -1    1.24    0.49
  -3   4  -1    0.99    0.81
  -3  -4  -1    1.52    1.10
  -3   4  -2  224.79   20.69
  -3   4  -2  237.20   20.77
  -3  -4  -2  208.68   20.61
   3   4   2  240.07   20.73
  -3  -4  -2  206.13   21.57
  -3   4  -2  218.65   20.42
   3   4   2  226.17   20.96
  -3   4  -2  247.79   20.63
   3   4   2  235.16   20.91
  -3  -4  -3  286.79   29.47
  -3   4  -3  333.72   29.70
  -3   4  -3  334.44   29.62
   3   4   3  348.82   29.68
  -3   4  -3  353.24   29.58
  -3  -4  -3  310.26   30.34
  -3   4  -3  334.65   29.42
   3   4   3  328.30   30.08
   3   4   3  333.58   29.89
  -3  -4  -4  789.21   73.40
  -3   4  -4  824.49   73.59
  -3   4  -4  836.92   73.67
  -3   4  -4  880.99   73.55
   3   4   4  841.15   73.61
  -3   4  -4  838.79   73.41
   3   4   4  809.49   74.20
   3   4   4  825.18   73.87
  -3   4  -5  293.82   26.05
  -3  -4  -5  275.12   25.90
  -3   4  -5  307.00   26.21
   3   4   5  243.18   25.88
  -3   4  -5  301.91   26.03
   3   4   5  310.46   26.12
   3   4   5  284.01   26.86
  -3   4  -5  291.24   25.92
   3   4   5  296.86   26.43
   3   4   6   11.37    1.82
   3  -4   6   14.14    2.58
  -3   4  -6   13.12    1.87
   3   4   6   11.69    2.42
   3   4   6   10.20    1.91
  -3   4  -6   13.11    1.83
  -3   4  -6   11.04    1.72
   3  -4   7   16.19    3.16
   3   4   7   15.84    2.25
   3  -4   7   17.71    2.85
   3   4   7   11.45    2.06
   3   4   7   11.49    2.71
   3   4   7   13.48    2.28
  -3   4  -7   14.78    2.06
  -3   4  -7   16.38    2.17
   3  -4   8    2.37    1.51
   3   4   8    1.69    0.88
   3   4   8    2.53    0.90
   3  -4   8    3.71    1.24
  -3   4  -8    2.45    0.82
  -3   4  -8    3.10    0.95
   3   4   8    3.58    1.53
   3  -4   9    0.63    0.75
   3  -4   9    0.32    0.90
   3   4   9    0.18    0.60
   3  -4   9    0.07    0.38
   3   4   9    0.05    0.34
   3  -4   9    0.18    0.36
   3   4   9    0.64    0.38
   3  -4   9    0.64    0.42
   3   4   9    1.22    1.09
   3   4   9    0.16    0.63
  -3   4  -9    0.38    0.58
  -3   4  -9    0.38    0.62
   3   4  10   27.67    4.63
  -3   4 -10   23.29    3.23
   3   4  10   18.31    3.40
   3  -4  10   28.67    4.72
   3  -4  10   26.79    2.87
   3   4  10   23.92    2.66
   3  -4  10   24.71    2.74
   3   4  10   23.06    2.63
   3  -4  10   27.49    2.80
   3  -4  11    3.67    2.06
   3   4  11    2.34    1.19
   3   4  11    2.65    0.73
   3  -4  11    1.93    0.73
   3   4  11    1.66    0.62
   3  -4  11    1.84    0.75
   3  -4  11    1.99    0.71
   3   4  11    0.37    1.33
  -3   4 -11    2.97    1.09
   3   4  12   19.19    4.17
  -3   4 -12   18.78    3.03
   3   4  12   19.76    3.51
   3  -4  12   15.71    4.14
   3  -4  12   23.31    2.77
   3   4  12   19.98    2.46
   3  -4  12   22.67    2.62
   3  -4  12   23.50    2.68
   3   4  13   -0.29    0.74
   3  -4  13    0.49    1.62
   3   4  13    0.40    0.56
   3  -4  13    0.80    0.80
   3  -4  13    0.71    0.72
   3  -4  13    0.10    0.61
  -3   4 -13    0.18    0.70
   3   4  13   -0.43    1.32
  -3   4 -14   55.71    7.83
   3   4  14   66.41    9.69
   3  -4  14   63.70   10.00
   3   4  14   57.40    8.54
   3   4  14   78.43    7.34
   3  -4  14   76.48    7.69
  -3  -4 -14   77.46    7.60
   3  -4  14   80.95    7.56
  -3   4 -14   78.07    7.29
   3  -4  14   83.06    7.67
   3  -4  15    1.07    1.90
   3   4  15    1.65    0.84
   3  -4  15    1.62    1.08
   3  -4  15    0.36    0.99
  -3  -4 -15    2.16    0.92
   3  -4  15    1.70    0.95
  -3   4 -15    1.98    0.87
  -3   4 -15    1.86    1.11
   3   4  15    3.70    2.10
   3   4  16   68.79    6.65
  -3  -4 -16   68.74    6.98
   3  -4  16   71.42    6.88
  -3   4 -16   61.83    6.52
   3  -4  16   73.83    6.98
   3   4  16   44.67    7.41
   3   4  17   45.94    4.65
  -3  -4 -17   38.80    4.86
  -3   4 -17   43.50    4.57
   3   4  17   29.81    5.39
   3  -4  17   53.15    5.09
   3   4  18   33.32    3.45
  -3  -4 -18   28.48    3.75
  -3   4 -18   28.04    3.34
   3  -4  18   32.35    3.73
   3   4  18   23.52    4.26
   3   4  19    2.53    0.83
   3  -4  19    1.55    1.02
  -3  -4 -19    1.02    1.03
   3   4  19    1.85    1.31
  -3   4 -19    2.22    0.83
  -3  -4 -20   -0.29    0.79
   3   4  20   -0.19    0.73
  -3   4 -20   -0.15    0.57
  -3   4 -21    0.51    0.49
  -3  -4 -21    0.57    0.76
   3   5 -22    0.65    0.39
  -3   5  21   -0.32    0.59
   3   5 -21   -0.11    0.44
  -3  -5  21    0.33    0.64
  -3   5  21   -0.33    0.49
  -3   5  20    0.38    0.65
  -3  -5  20    0.62    0.77
  -3   5  20    0.42    0.60
  -3   5  20    0.16    0.59
  -3  -5  20   -0.52    0.98
  -3   5  19    1.52    0.88
  -3   5  19    1.11    0.78
  -3  -5  19    1.69    0.98
  -3  -5  19   -0.15    1.06
  -3   5  19    1.06    0.76
  -3   5  18    0.12    0.73
  -3  -5  18    0.66    0.85
  -3  -5  18    0.51    1.22
  -3   5  18    0.38    0.69
  -3   5  18    0.09    0.61
  -3   5  17    6.99    1.56
  -3  -5  17    8.23    1.69
  -3   5  17    7.37    1.41
  -3  -5  17    5.84    1.84
  -3   5  17    7.02    1.44
  -3   5  16   18.94    2.59
  -3  -5  16   13.62    2.41
  -3   5  16   18.34    2.37
  -3  -5  16   21.46    2.78
  -3  -5  16   18.75    3.01
  -3   5  16   17.40    2.35
  -3   5  15    5.19    1.22
  -3  -5  15    5.90    1.45
  -3   5  15    4.75    1.19
  -3  -5  15    6.10    1.82
  -3  -5  15    5.58    2.29
  -3   5  15    4.01    1.65
  -3   5  15    6.52    1.23
  -3   5  15    7.70    2.27
  -3   5  14   43.08    4.22
  -3  -5  14   38.76    4.81
  -3   5  14   37.32    4.13
  -3  -5  14   43.99    4.56
  -3  -5  14   32.91    5.77
  -3   5  14   42.16    5.85
  -3   5  14   31.53    5.17
  -3   5  14   37.55    4.12
  -3   5  14   33.32    5.31
  -3  -5  13    6.41    1.41
  -3   5  13    7.91    1.31
  -3   5  13    6.44    1.25
  -3  -5  13    6.76    2.25
  -3   5  13    6.80    2.20
  -3   5  13    6.03    1.89
  -3   5  13    7.47    1.26
  -3   5  13    6.41    2.08
  -3   5  12    0.73    0.57
  -3  -5  12    1.43    0.70
  -3  -5  12    0.11    0.54
  -3   5  12    0.87    0.61
  -3  -5  12    0.93    1.17
  -3  -5  12    0.56    1.06
  -3   5  12   -0.23    0.77
  -3   5  12    0.51    0.97
  -3   5  12    1.31    0.62
  -3   5  12   -0.25    1.05
  -3   5  11  136.91   13.40
  -3  -5  11  148.40   13.71
  -3   5  11  138.38   13.40
  -3  -5  11  153.76   13.71
  -3  -5  11  147.60   15.24
  -3   5  11  152.51   14.93
  -3   5  11  133.50   14.51
  -3  -5  11  140.78   14.98
  -3   5  11  160.09   13.49
  -3   5  11  164.08   15.16
  -3   5  10   14.88    2.67
   3   5 -10   15.42    2.42
  -3   5  10   16.89    2.91
  -3  -5  10   12.47    2.76
  -3   5  10   15.50    1.92
  -3  -5  10   15.37    2.09
  -3   5  10   14.89    1.89
  -3  -5  10   14.63    2.09
  -3  -5  10   14.78    2.93
  -3  -5  10   25.23    2.50
  -3   5  10   17.86    1.95
  -3   5  10   20.40    3.14
   3   5  -9   18.60    2.70
  -3   5   9   21.36    3.16
  -3   5   9   17.93    2.87
  -3  -5   9   20.01    3.30
  -3  -5   9   20.55    2.43
  -3   5   9   19.68    2.22
  -3  -5   9   15.90    2.28
  -3  -5   9   19.84    3.28
  -3  -5   9   24.58    2.60
  -3   5   9   22.72    2.27
  -3   5   9   19.39    3.14
  -3  -5   8   49.94    6.10
  -3  -5   8   68.10    7.49
   3   5  -8   69.58    6.69
  -3  -5   8   67.09    7.17
  -3   5   8   68.69    6.93
  -3  -5   8   73.12    7.56
  -3   5   8   82.99    7.31
  -3   5   7   44.21    4.85
  -3  -5   7   39.28    5.16
  -3  -5   7   41.67    5.36
  -3  -5   7   43.78    5.11
   3   5  -7   45.72    4.72
  -3  -5   7   40.51    5.30
  -3   5   7   43.79    5.55
  -3   5   7   40.87    4.80
  -3   5   6  935.86   87.43
  -3  -5   6 1020.99   88.11
  -3  -5   6  969.41   88.26
  -3  -5   6 1003.22   87.63
   3   5  -6  995.73   87.24
  -3   5   6  997.30   87.44
  -3   5   6 1020.44   88.34
  -3  -5   6  960.44   88.22
  -3  -5   5  261.52   24.56
  -3  -5   5  259.31   24.86
  -3  -5   5  256.69   24.17
  -3   5   5  260.56   23.85
  -3   5   5  270.13   24.03
  -3   5   5  242.86   23.79
   3   5  -5  283.85   23.79
  -3   5   5  266.26   24.61
  -3  -5   5  246.08   24.80
  -3   5   4   14.62    2.11
  -3  -5   4    9.99    2.21
  -3   5   4   15.07    2.04
  -3  -5   4   15.99    2.93
  -3  -5   4   12.91    2.15
   3   5  -4   15.38    1.90
  -3   5   4   12.89    2.32
  -3  -5   4   13.46    2.76
  -3   5   3  130.76   12.04
  -3   5   3  131.20   11.93
  -3  -5   3  108.92   12.51
  -3  -5   3  120.80   13.31
   3   5  -3  120.05   11.60
  -3  -5   3  121.92   12.36
   3   5  -3  143.53   11.75
  -3   5   3  126.34   12.45
  -3  -5   3  103.31   13.01
  -3   5   2 1120.30   98.59
   3   5  -2 1098.69   98.21
  -3  -5   2 1142.93  100.67
  -3   5   2 1102.35   98.54
   3   5  -2 1122.10   98.28
  -3   5   2 1051.87   98.97
  -3  -5   2 1268.28  100.04
   3   5  -1  495.69   42.71
   3   5  -1  483.17   42.64
  -3   5   1  491.63   42.94
  -3   5   1  485.12   42.86
  -3  -5   1  462.64   44.37
  -3   5   1  427.92   43.26
   3   5   0   24.39    2.83
  -3   5   0   25.40    3.05
   3   5   0   29.00    2.99
  -3   5   0   25.64    3.02
  -3   5   0   25.20    3.48
  -3  -5   0   16.90    3.70
  -3   5  -1   35.66    3.99
   3   5   1   38.93    3.92
  -3   5  -1   31.04    4.36
  -3  -5  -1   28.52    4.86
  -3   5  -1   37.87    3.83
  -3   5  -2    3.17    0.87
  -3   5  -2    1.50    0.62
   3   5   2    2.36    0.71
   3   5   2    2.20    0.85
  -3   5  -2    3.33    0.77
  -3   5  -2    2.17    0.62
  -3  -5  -2    2.28    1.29
   3   5   3   66.97    6.87
  -3   5  -3   70.77    6.90
  -3   5  -3   71.55    6.98
  -3  -5  -3   51.52    7.46
  -3   5  -3   74.10    6.83
  -3   5  -3   69.93    6.62
   3   5   3   63.86    7.11
  -3   5  -4   -0.11    0.46
   3   5   4    0.21    0.42
   3   5   4    0.33    0.58
  -3   5  -4    1.20    0.51
  -3  -5  -4    0.44    0.67
  -3   5  -4    0.88    0.59
  -3   5  -5    1.01    0.58
   3   5   5    0.57    0.57
   3   5   5    1.70    1.02
  -3   5  -5    0.81    0.56
   3  -5   6  145.85   16.72
   3   5   6  169.49   15.70
  -3   5  -6  170.04   15.59
   3   5   6  162.61   16.38
  -3   5  -6  169.14   15.46
   3  -5   7   14.29    2.92
   3   5   7   14.55    2.28
   3   5   7   13.56    2.22
  -3   5  -7   14.39    2.18
   3   5   7   13.47    2.73
  -3   5  -7   16.68    2.23
  -3   5  -8   85.19    8.68
  -3   5  -8   84.15    8.60
   3   5   8   81.46    9.68
   3  -5   8   94.70   10.49
   3  -5   8   86.12    9.68
   3   5   8   82.48    8.73
   3  -5   8   90.05    8.24
   3   5   8   82.63    7.92
  -3  -5  -8  112.13    8.45
   3  -5   8   77.16    7.96
   3  -5   8   78.88    7.99
   3   5   8   90.35    7.97
  -3   5  -9   79.82    8.65
  -3   5  -9   81.70    8.64
   3   5   9   77.00    9.70
   3  -5   9   93.20    9.72
   3  -5   9   92.21   10.52
   3  -5   9   80.48    8.14
   3   5   9   81.81    7.92
  -3  -5  -9  101.78    8.38
   3  -5   9   84.92    8.02
   3  -5   9   85.79    8.05
   3   5   9   84.89    7.95
  -3   5 -10   82.25    9.15
   3   5  10   85.64   10.51
  -3   5 -10   85.11    9.18
   3  -5  10  102.98   11.32
   3   5  10   88.27    8.44
   3  -5  10   98.42    8.77
  -3  -5 -10  103.72    8.89
   3  -5  10   85.54    8.52
   3   5  10   88.95    8.45
   3  -5  10   89.81    8.57
   3  -5  11    4.30    2.17
   3  -5  11    2.60    0.87
   3   5  11    2.31    0.70
  -3  -5 -11    2.65    0.87
   3  -5  11    0.94    0.67
   3  -5  11    1.58    0.69
   3   5  11    4.05    1.92
  -3   5 -11    1.52    0.99
  -3   5 -12   25.97    4.02
   3   5  12   28.30    5.30
   3  -5  12   22.93    5.31
   3   5  12   33.28    3.46
   3  -5  12   34.21    3.74
  -3  -5 -12   35.23    3.76
   3  -5  12   34.03    3.61
   3  -5  12   29.25    3.55
   3  -5  13    1.53    2.04
   3  -5  13    0.96    0.87
   3   5  13    2.81    0.86
   3  -5  13    0.96    0.81
  -3  -5 -13    1.78    0.83
   3  -5  13    1.03    0.78
   3   5  13    1.71    1.43
  -3   5 -13    1.17    0.99
  -3   5 -14   15.12    2.81
   3   5  14   13.90    3.72
   3  -5  14   15.45    4.22
   3   5  14   15.36    2.18
   3  -5  14   17.85    2.52
  -3  -5 -14   18.69    2.52
   3  -5  14   20.63    2.53
  -3   5 -14   15.80    2.14
   3  -5  14   15.86    2.41
   3   5  14   12.57    2.99
   3  -5  15    0.41    0.87
   3   5  15   -0.28    0.77
  -3  -5 -15    0.41    0.80
   3  -5  15   -0.12    0.92
  -3   5 -15    0.26    0.65
   3  -5  15    1.53    0.94
   3   5  15   -0.28    1.12
   3  -5  16   49.98    5.24
   3  -5  16   47.24    5.37
   3   5  16   45.49    4.77
  -3  -5 -16   43.98    5.10
  -3   5 -16   44.44    4.71
   3  -5  16   48.35    5.08
   3  -5  16   45.61    5.07
   3   5  16   31.23    5.58
   3   5  17   10.64    1.63
  -3  -5 -17   10.80    1.96
   3  -5  17    8.25    1.81
   3  -5  17   11.44    1.81
  -3   5 -17    9.39    1.52
   3   5  17    3.80    1.82
   3   5  18    1.13    0.70
   3  -5  18    0.48    1.01
  -3  -5 -18    1.48    1.06
  -3   5 -18    0.99    0.69
   3   5  18    1.00    1.22
   3   5  19    0.08    0.54
  -3  -5 -19   -0.15    0.79
   3  -5  19    1.30    0.96
  -3   5 -19   -0.08    0.60
   3   5  19    0.22    1.00
   3   5  20    1.00    0.57
   3  -5  20   -0.18    0.71
  -3  -5 -20   -0.15    0.76
   3   5  20   -0.18    0.73
  -3   5 -20    0.60    0.57
  -3  -5 -21    0.44    0.80
   3   5  21    0.28    0.64
  -3   5 -21    0.44    0.46
  -3  -6  21    0.22    0.56
  -3   6  21    0.17    0.43
   3   6 -21    0.56    0.40
  -3   6  21   -0.34    0.47
  -3   6  20    7.50    1.26
  -3  -6  20    9.55    1.55
  -3  -6  20   10.11    1.77
  -3   6  20    6.84    1.32
  -3   6  19   30.33    3.34
  -3  -6  19   33.06    3.97
  -3   6  19   29.77    3.37
  -3  -6  19   33.60    3.76
  -3   6  19   29.06    3.49
  -3   6  18    5.01    1.10
  -3  -6  18    5.57    1.35
  -3   6  18    4.45    1.11
  -3  -6  18    3.86    1.60
  -3   6  18    4.92    1.19
  -3  -6  17   14.67    2.17
  -3   6  17   11.50    1.72
  -3  -6  17    9.29    2.22
  -3   6  17   12.73    1.78
  -3   6  17   10.73    2.67
  -3   6  17   10.95    1.84
  -3  -6  17    6.66    1.65
  -3   6  16    0.46    0.65
  -3  -6  16    0.14    0.81
  -3   6  16    0.36    0.71
  -3  -6  16   -0.18    1.20
  -3   6  16    0.29    1.04
  -3   6  16    0.12    0.70
  -3  -6  16    0.37    0.76
  -3  -6  15   32.82    4.45
  -3   6  15   34.51    3.84
  -3  -6  15   34.87    4.18
  -3   6  15   35.73    3.87
  -3   6  15   36.02    4.07
  -3   6  15   35.41    5.28
  -3   6  14   15.89    3.06
  -3   6  14   14.93    2.06
  -3   6  14   14.15    2.02
  -3  -6  14   17.22    2.43
  -3  -6  14   14.18    3.46
  -3   6  14   13.93    2.16
  -3   6  14   15.84    3.25
  -3   6  13   15.66    3.14
  -3  -6  13   15.94    3.47
  -3   6  13   14.40    3.60
  -3   6  13   21.70    2.44
  -3   6  13   19.93    2.38
  -3  -6  13   17.76    2.59
  -3  -6  13   16.84    3.68
  -3   6  13   22.56    2.65
  -3   6  13   18.44    3.53
  -3   6  12    2.76    1.34
  -3  -6  12    6.34    1.99
  -3   6  12    3.81    1.85
  -3   6  12    4.84    1.01
  -3  -6  12    4.03    1.11
  -3   6  12    6.07    1.15
  -3  -6  12    4.46    1.23
  -3  -6  12    5.93    2.08
  -3   6  12    5.73    1.17
  -3   6  12    5.53    1.04
  -3   6  12    8.60    2.16
  -3   6  11   34.69    4.92
  -3   6  11   32.52    5.64
  -3  -6  11   38.14    5.47
  -3   6  11   38.97    4.02
  -3   6  11   35.92    3.96
  -3  -6  11   35.21    4.20
  -3  -6  11   42.57    4.44
  -3  -6  11   36.65    5.51
  -3   6  11   43.82    4.26
  -3   6  11   44.67    5.55
  -3   6  11   42.32    4.05
  -3  -6  10   75.64    8.81
  -3   6  10   78.54    9.39
  -3   6  10   70.26    8.19
  -3   6  10   73.42    7.22
  -3  -6  10   76.66    7.55
  -3  -6  10   63.56    7.39
  -3  -6  10   79.34    9.01
  -3   6  10   83.54    7.46
  -3   6  10   82.97    7.27
  -3   6  10   82.85    8.76
  -3   6   9    2.24    1.00
  -3  -6   9    4.30    1.64
  -3   6   9    2.74    1.35
  -3  -6   9    1.21    0.66
  -3  -6   9    2.94    0.84
  -3   6   9    2.84    0.72
  -3  -6   9    1.06    0.91
  -3   6   9    4.19    0.87
  -3   6   9    3.17    1.35
  -3   6   9    2.94    0.68
  -3  -6   8   78.08    9.29
  -3   6   8   72.18    8.50
   3   6  -8   79.46    8.36
  -3   6   8   74.88    9.38
  -3   6   8   78.54    7.74
  -3  -6   8   77.34    8.02
  -3  -6   8   85.37    9.29
  -3  -6   8   85.30    9.45
  -3   6   8   94.66    7.98
  -3   6   8   93.47    9.15
  -3   6   8   86.24    7.77
   3   6  -8   90.96    8.04
  -3   6   7   28.00    3.67
   3   6  -7   27.20    3.44
  -3  -6   7   26.86    4.25
  -3   6   7   26.86    4.29
  -3   6   7   30.83    2.97
  -3  -6   7   26.87    3.22
  -3   6   7   32.69    3.14
  -3   6   7   29.63    3.93
  -3   6   7   28.77    3.78
  -3  -6   7   29.59    4.24
  -3  -6   7   27.62    4.27
   3   6  -6 1089.96   93.26
  -3   6   6 1049.93   94.41
  -3  -6   6 1002.97   94.54
  -3   6   6 1032.91   93.64
  -3  -6   6 1049.14   94.33
  -3   6   6 1060.77   93.48
  -3  -6   6 1057.96   94.63
   3   6  -5  171.40   15.18
  -3   6   5  156.98   16.09
  -3  -6   5  155.06   16.60
  -3   6   5  160.57   15.57
  -3  -6   5  166.24   16.67
  -3  -6   5  151.16   16.13
  -3   6   5  169.32   15.51
   3   6  -4   62.34    5.57
  -3   6   4   48.61    6.19
  -3  -6   4   45.71    6.79
  -3   6   4   56.24    5.95
  -3  -6   4   43.83    6.30
  -3  -6   4   52.88    7.06
  -3   6   4   56.54    5.84
  -3   6   3  394.82   37.01
  -3  -6   3  357.09   38.18
  -3   6   3  430.36   36.57
  -3  -6   3  409.46   38.48
  -3   6   3  410.75   36.62
   3   6  -3  396.62   36.10
  -3  -6   3  409.48   37.02
  -3   6   2  206.28   19.87
  -3   6   2  220.32   19.48
   3   6  -2  200.65   18.98
  -3   6   2  216.83   19.40
  -3  -6   2  194.37   21.44
   3   6  -2  208.40   19.04
  -3   6   1  370.06   38.57
  -3  -6   1  398.55   39.82
  -3   6   1  436.40   38.34
   3   6  -1  416.74   37.92
   3   6  -1  438.60   37.99
  -3   6   1  459.32   38.31
  -3   6   0  280.67   30.40
  -3  -6   0  274.64   31.59
  -3   6   0  332.03   29.75
  -3   6   0  344.03   30.16
   3   6   0  342.70   29.89
   3   6   0  337.92   29.84
  -3   6   0  357.91   30.14
  -3  -6  -1  122.45   15.60
  -3   6  -1  130.03   14.52
  -3   6  -1  163.96   13.96
  -3   6  -1  153.14   14.18
   3   6   1  148.02   13.99
   3   6   1  144.83   13.91
  -3   6  -1  159.24   14.18
  -3  -6  -2  400.37   43.55
  -3   6  -2  490.75   41.81
   3   6   2  455.86   41.80
  -3   6  -2  463.27   42.00
   3   6   2  481.26   41.89
  -3  -6  -3 1255.49  124.86
  -3   6  -3 1428.81  123.25
  -3   6  -3 1334.26  122.94
   3   6   3 1259.34  123.42
   3   6   3 1418.44  123.29
  -3   6  -3 1527.31  123.42
   3   6   3 1401.61  123.35
  -3   6  -3 1509.68  123.46
  -3   6  -4   38.30    4.06
  -3   6  -4   33.95    3.77
  -3  -6  -4   30.51    4.95
   3   6   4   31.96    4.28
   3   6   4   32.34    3.96
  -3   6  -4   37.83    4.13
   3   6   4   34.80    4.06
  -3   6  -4   34.08    4.08
  -3   6  -5  313.52   27.23
   3   6   5  277.30   27.65
  -3  -6  -5  257.52   28.28
  -3   6  -5  293.91   26.94
   3   6   5  283.37   27.16
  -3   6  -5  322.54   27.32
   3   6   5  312.99   27.28
  -3   6  -6   71.80    7.49
  -3   6  -6   82.34    7.80
   3   6   6   64.75    8.12
   3  -6   6   73.02    9.31
   3   6   6   73.83    7.71
   3   6   6   79.25    7.80
   3  -6   7   86.40    9.76
   3   6   7   83.34    8.28
   3   6   7   85.79    8.31
   3  -6   7   75.38    7.62
   3   6   7   78.89    7.36
   3  -6   7   79.82    7.47
  -3   6  -7   88.22    8.33
   3   6   7   82.68    9.07
  -3   6  -7   84.52    8.11
   3   6   7   72.90    7.35
   3  -6   8   14.85    3.09
   3   6   8    9.99    1.98
   3   6   8    9.53    1.92
   3  -6   8    9.79    2.95
   3   6   8   10.62    1.36
   3  -6   8   10.55    1.59
   3  -6   8   10.78    1.46
   3   6   8   10.51    2.58
  -3   6  -8   10.83    2.00
  -3   6  -8   12.08    2.02
   3   6   8   10.13    1.35
  -3   6  -9  200.27   19.14
   3   6   9  190.10   20.18
  -3   6  -9  194.24   18.99
   3  -6   9  190.69   20.19
   3  -6   9  234.84   21.51
   3  -6   9  191.63   18.46
   3   6   9  208.29   18.20
  -3  -6  -9  239.72   18.77
   3  -6   9  203.39   18.31
   3   6   9  193.37   18.18
   3  -6   9  192.61   18.29
  -3   6 -10   27.02    3.83
   3   6  10   28.43    4.89
  -3   6 -10   32.22    3.99
   3  -6  10   30.74    4.75
   3  -6  10   27.20    5.16
   3  -6  10   28.63    3.40
   3   6  10   29.94    3.17
  -3  -6 -10   30.49    3.53
   3  -6  10   28.38    3.27
   3  -6  10   30.95    3.32
   3  -6  11    0.90    1.49
   3  -6  11    1.31    0.78
   3   6  11    0.51    0.51
  -3  -6 -11    0.23    0.63
   3  -6  11    0.28    0.56
   3  -6  11    0.55    0.61
   3   6  11    0.37    0.93
  -3   6 -11    0.37    0.57
  -3   6 -11    0.36    0.72
  -3   6 -12    1.75    1.01
   3   6  12   -0.40    0.88
   3  -6  12    0.98    1.64
   3   6  12    1.27    0.72
   3  -6  12    1.06    0.81
   3  -6  12    0.82    0.74
  -3  -6 -12    0.62    0.67
   3  -6  12    1.01    0.72
   3   6  12    1.66    1.20
  -3   6 -13   17.74    3.15
   3  -6  13   14.03    4.19
   3  -6  13   25.06    2.95
   3   6  13   20.41    2.50
  -3  -6 -13   19.43    2.76
   3  -6  13   22.14    2.72
   3  -6  13   19.23    2.67
   3   6  13   14.98    3.25
  -3   6 -14    6.64    1.89
   3   6  14   11.52    1.63
   3  -6  14    7.64    1.80
   3  -6  14    7.44    1.63
  -3  -6 -14   10.49    1.86
   3  -6  14   10.49    1.79
  -3   6 -14    9.05    1.44
   3   6  14    5.05    2.10
   3  -6  15  103.49   11.02
   3   6  15  116.62   10.72
  -3  -6 -15  103.84   11.04
   3  -6  15  134.25   11.17
  -3   6 -15  104.47   10.55
   3  -6  15  121.82   11.10
   3   6  15  107.48   12.09
   3   6  16   10.84    1.73
   3  -6  16   12.83    2.12
   3  -6  16   11.20    2.29
   3  -6  16   11.81    2.09
  -3  -6 -16    8.89    1.96
[truncated: 3,343,720 more chars]
